# Supplementary material for: Deep structure, long‐distance migration and admixture in the colour polymorphic land snail Cepaea nemoralis
Source: J Evol Biol. 2022 Jul 13;35(8):1110–25. doi: 10.1111/jeb.14060 (PMC9541890; doi:10.1111/jeb.14060)
Supplement: Supplementary file 3 — Tables S1–S5 [file JEB-35-1110-s002.xlsx]

## Sheet: Table 1
Table 1. Summary showing the locations and phenotypes of the samples used in this study, including mitochondrial haplotype from Grindon and Davison (2013); "Group" reflects the clustering returned using Gaussian finite mixture modelling.
Location			ID	Grindon ID	Collector	Date	Latitude	Longitude	mtDNA	Group	Colour	Banding
Belgium	Leuven	Leu	40	Kesscn5	Thierry Backeljau	2005-06-29	50.8835	4.72246	D39	8	Pink	00300
			45	Kesscn8		2005-06-29			D8	8	Yellow	00000
	Moortsele	Moo	48	Ooscn2a	Thierry Backeljau	2005-07-27	50.9588	3.77984	A27	10	Yellow	12345
Denmark	Aalborg	Aal	46	Aal2cn5	Adele Grindon	2006-07-20	57.0518	9.87275	A51	10	Yellow	12345
			47	Aal2cn7		2006-07-20			A22	10	Pink	12345
England	Cornwall	Cor	26	Coascn3	Elizabeth Bailes	2005-06-18	50.2549	-5.04311	A87	10	Yellow	00000
			66	Coascn5		2005-06-18			A87	10	Yellow	00000
	Malham	Mal	53	Malcn3	Adele Grindon	2005-08-10	54.1199	-2.18033	B8	10	Yellow	12345
			54	Malcn5		2005-08-10			B8	10	Yellow	00000
	St. Bees	Sal	52	Saltcn9	AD	2007-05-02	54.4893	-3.58957	B3	10	Pink	00300
France	Comminges	Com	63	Romancn5	Adele Grindon	2007-04-24	43.028	0.722267	C59	5	Yellow	00345
			64	Romancn7		2007-04-24			C56	5	Yellow	00000
	La Roche	Roc	31	Berncn2	Adele Grindon	2007-04-23	47.5118	-2.28567	B23	7	Pink	12345
	Pont L'Abbe	Abb	28	Abbecn1	Adele Grindon	2007-04-24	47.8839	-4.18257	A58	10	Yellow	00300
			29	Abbecn3		2007-04-24			A85	10	Yellow	00300
Germany	Jessern	Jes	49	Jesscn1	Malgorzata Ozgo	2005-05-23	52.0167	14.1833	A11	10	Pink	00000
			51	Jesscn9		2005-05-23			A40	10	Pink	00300
	Mecklenburg	Mec	50	Robcn2	Michael Zettler	2005-05-29	53.5817	12.985	D33	4	Pink	00300
Hungary	Budapest	Bud	42	Hungcn4a	Feher Zoltan	2005-09-13	47.4258	19.4483	G11	1	Yellow	12345
			43	Hungcn5a		2005-09-13			G13	1	Yellow	00300
			44	Hungcn1a		2005-09-13			G12	1	Yellow	00300
Ireland	Dublin	Dub	38	Dublincn4	AD	2006-05-03	53.3185	-6.25138	C15	7	Pink	12345
			39	Dublincn2		2006-05-03			C15	7	Yellow	00345
	Lisdoonvarna	Lis	36	Liscn1	AD	2007-04-07	53.0263	-9.29017	B27	7	Yellow	12345
			37	Liscn2		2007-04-07			C8	7	Pink	12345
Scotland	Mull	Mul	27	Mullcn4	Max Cooper	2007-06-13	56.5783	-6.28342	A47	10	Pink	12345
Spain	Benasque	Ben	61	Bencn3	Adele Grindon	2007-04-16	42.5994	0.527	C19	9	Yellow	12345
			62	Bencn1		2007-04-16			C17	9	Yellow	00000
	Jueu	Jue	34	DRG106_15	DRG	2018-06-29	42.6779	0.7055	-	9	Yellow	00000
			56	DRG103_5		2018-06-29			-	9	Pink	00000
	Ribagorzana	Rib	57	DRG77_14b	DRG	2017-10-12	42.4792	0.714	-		Yellow	00000
			58	DRG124_16		2018-06-29			-		Pink	00000
	Roncesvalles	Ron	41	Ron2cn3	Adele Grindon	2007-04-14	43.0093	-1.31907	F41	3	Pink	12345
	Santander	San	60	Santacn8	AD	2006-10-21	43.4144	-3.7413	D52	2	Yellow	00000
			65	Santacn9		2006-10-21			F25	2	Yellow	00000
			30	Playacn9	Adele Grindon	2007-04-12	43.4871	-3.79268	D49	2	Yellow	00000
			35	Playacn10		2007-04-12			D47	2	Yellow	00000
			55	Playacn7		2007-04-12			F24	2	Yellow	00000
	Segre	Seg	59	Serge2cn1a	Adele Grindon	2006-05-23	42.3598	1.47955	C1	6	Yellow	12345
	Vielha	Vie	32	DRG17_9	DRG	2017-10-12	42.6905	0.8742	-	9	Yellow	12345
			33	DRG17_12		2017-10-12			-	9	Pink	00000

## Sheet: Table 2
Table 2. Mean Fst across all loci; values are coloured according to whether they are between 0.2 and 0.3, or greater than 0.30
		Leu	Moo	Aal	Cor	Mal	Sal	Roc	Abb	Jes	Mec	Bud	Dub	Lis	Mul	Ben	Com	Jue	Ron	San_1	San_2	Seg	Vie
Belgium	Leuven
	Moortsele	0.020599
Denmark	Aalborg	0.10832	0.058902
England	Cornwall	0.1979	0.05511	0.21776
	Malham	0.18138	0.036463	0.12527	0.26001
	St. Bees	0.055036	0.082973	0.022277	0.10629	0.0059351
France	La Roche	0.040797	0.11477	0.014937	0.059473	0.038334	0.093725
	Pont L'Abbe	0.10488	0.08658	0.032655	0.030649	0.12728	0.030649	0.06529
Germany	Jessern	0.056335	0.11104	0.023497	0.15212	0.1114	0.057831	0.05483	0.017493
	Mecklenburg	0.01158	0.35697	0.028346	0.089912	0.054138	0.10324	0.11262	0.048103	0.2414
Hungary	Budapest	0.32692	0.29588	0.3965	0.438	0.41751	0.33483	0.29987	0.34528	0.36632	0.31055
Ireland	Dublin	0.09607	0.033949	0.077717	0.18434	0.13364	0.047696	0.066908	0.043346	0.053951	0.031442	0.36617
	Lisdoonvarna	0.14607	0.054749	0.16046	0.22998	0.18716	0.063955	0.014216	0.13536	0.11706	0.0596	0.37756	0.016472
Scotland	Mull	0.13887	0.11377	0.072757	0.060154	0.038334	0.16645	0.14465	0.087913	0.096124	0.13083	0.30384	0.087512	0.079976
Spain	Benasque	0.1637	0.0056364	0.15119	0.23508	0.23975	0.061343	0.0131	0.082852	0.086548	0.031657	0.37336	0.098701	0.14557	0.081201
	Commitges	0.11894	0.0043712	0.11518	0.1841	0.16574	0.034886	0.015621	0.072397	0.078972	0.019631	0.31059	0.035071	0.086314	0.03671	0.024428
	Jueu	0.16761	0.069127	0.16839	0.2429	0.21234	0.094325	0.05007	0.13625	0.12095	0.083737	0.3529	0.11337	0.15055	0.053326	0.056774	0.0069791
	Roncesvalles	0.027429	0.18884	0.12318	0.20204	0.16456	0.21803	0.16956	0.10189	0.2586	0.15926	0.29004	0.22219	0.27742	0.17325	0.1125	0.065105	0.14286
	Santander_1	0.1698	0.197544	0.232342	0.248216	0.22974	0.21278	0.18385	0.18373	0.21123	0.172849	0.29299	0.2048	0.20792	0.209763	0.21928	0.18425	0.2358	0.050549
	Santander_2	0.1676	0.19925	0.23527	0.2502	0.24397	0.21188	0.18523	0.18523	0.21282	0.17497	0.27934	0.19348	0.2179	0.20499	0.22163	0.19984	0.2427	0.045698	0.013868
	Segre	0.061944	0.02268	0.074249	0.12615	0.10458	0.0072117	0.041471	0.031856	0.025188	0.014016	0.25344	0.032781	0.0048902	0.038128	0.098501	0.071985	0.032853	0.0315	0.1946	0.1879
	Vielha	0.16053	0.062404	0.15139	0.22819	0.2061	0.083129	0.037555	0.11727	0.11402	0.063477	0.34412	0.090319	0.13614	0.040703	0.048709	0.028185	0.050774	0.11165	0.23756	0.24106	0.087744

## Sheet: Table S1
Table S1. Source of mitochondrial DNA sequences used in this study.
						Number of	mtDNA
Country	Site		Latitude	Longitude	N	haplotypes	lineage	Individual haplotypes	Collector	Date
Data from Grindon and Davison (2013)
Belgium	Kessel-lo	Leu	50.8835	4.72246	12	6	D (12)	D7, D8 (2), D29 (2), D30, D31 (2), D39 (4)	T. Backeljau	2005-06-29
	Moortsele	Moo	50.9588	3.77984	10	2	A (10)	A27, A28 (9)	T. Backeljau	2005-07-27
Croatia	Karlovac		45.4927	15.556	4	4	G (4)	G1, G2, G5, G6	Jirka	2007-08-03
	Zagreb		45.6847	15.939	9	5	G (9)	G3 (3), G4 (3), G7, G8, G9	E. Kletecki & V. Stamol	2005-08-21
Denmark	Aalborg (1)		57.0529	9.8693	6	4	A (6)	A15, A16 (2), A21 (2), A22	A.Grindon	2006-07-19
	Aalborg (2)	Aal	57.0518	9.87275	5	5	A (5)	A15, A22, A23, A24, A51	A.Grindon	2006-07-20
	Hilleroed		55.9027	12.2422	10	2	A (10)	A7 (6), A8 (4)	P. Lavgesen	2005-06-01
	Kerteminde		55.4417	10.6562	5	5	A (5)	A33, A34, A35, A41, A103	A. Grindon	2006-07-26
	Roskilde		55.6563	12.058	11	3	A (11)	A2 (6), A6 (3), A12 (2)	A. Grindon	2006-07-27
	Skagen		57.7235	10.5852	11	7	A (11)	A1 (3), A3, A4, A5, A14, A15 (3), A20	A. Grindon	2006-07-21
	Thisted		56.9527	8.68665	3	3	A (3)	A26, A31, A58	A. Grindon	2006-07-23
England	Fridaythorpe (1)		54.0161	-0.707067	4	3	B (4)	B8, B11 (2), B12	A. Grindon	2005-09-12
	Fridaythorpe (2)		54.0068	-0.70605	4	1	B (4)	B12 (4)	A. Grindon	2005-09-11
	Hampton		51.4158	-0.367692	8	2	B (8)	B4 (6), B5 (2)	J. Grindon	2007-09-11
	Levant Mine (1)		50.1554	-5.67795	7	6	A (7)	A70 (2), A87, A102, A103, A104, A105	A. Grindon	2006-05-02
	Levant Mine (2)		50.1554	-5.67795	10	4	A (10)	A87 (7), A106, A107, A108	A. Grindon	2006-05-03
	Malham	Mal	54.1199	-2.18033	14	2	B (14)	B8 (13), B9	A. Grindon	2005-08-10
	St. Bees		54.4893	-3.58957	11	8	B (11)	B1, B2, B3 (2), B10, B13 (2), B14 (2), B15, B16	A. Davison & H. Selvadurai	2007-05-02
	St. Just (1)		50.1326	-5.7006	3	3	A (3)	A94, A95, A96	E. Bailes	2005-06-24
	St. Just (2)		50.1462	-5.67326	12	4	A (12)	A71, A72 (6), A87 (4), A101	E. Bailes	2005-06-24
	Truro (1)		50.1927	-4.97002	12	4	A (12)	A67, A87 (7), A99 (2), A100 (2)	E. Bailes	2005-06-18
	Truro (2)		50.1591	-4.98778	4	4	A (2), F (2)	A65, A87, F1, F4	E. Bailes	2005-06-18
	Truro (3)		50.2188	-5.0143	3	3	A (3)	A63, A64, A87	E. Bailes	2005-06-18
	Truro (4)		50.1811	-4.98333	2	2	A (2)	A87, A93	E. Bailes	2005-06-18
	Truro (5)		50.1861	-4.97217	6	4	A (6)	A66 (2), A69, A74, A87 (2)	E. Bailes	2005-06-18
	Truro (6)	Cor	50.2549	-5.04311	12	8	A (12)	A67, A68, A73, A87 (4), A97, A98, A99, A100 (2)	E. Bailes	2005-06-18
	Truro (7)		50.2067	-4.95369	7	3	A (7)	A75 (4), A87 (2), A93	E. Bailes	2005-06-18
France	Alencon		48.3992	0.1014	12	5	A (12)	A19, A45, A46 (2), A47 (3), A48 (5)	A. Grindon & M. Cooper	2007-04-11
	Ascou		42.7205	1.86392	9	2	C (9)	C34, C65(8)	A. Grindon & M. Cooper	2007-04-19
	Ax-les-Thermes		42.7444	1.79855	11	6	C (11)	C30, C31(2), C32, C33, C34(3), C71(3)	A. Grindon & M. Cooper	2007-04-19
	Bagneres de Luchon		42.7886	0.590783	7	7	C (7)	C37, C38, C39, C40, C41, C42, C43	A. Grindon & M. Cooper	2007-04-21
	Bayonne		43.4976	-1.4802	8	7	D (8)	D9, D24, D26 (2), D35, D36, D37, D38	Thomaz et al., 1996
	Carol		42.4913	1.85283	10	2	C (10)	C8(8), C80(2)	A. Grindon & M. Cooper	2007-04-18
	Chantonnay		46.6626	-1.11612	5	5	A (2), B (3)	A17, A18, B6, B7, B8	A. Grindon & M. Cooper	2005-05-15
	Fort Bloque		47.7331	-3.49821	10	5	A (10)	A78 (3), A79, A80 (4), A81, A82	Thomaz et al., 1996
	Gondrin		43.8761	0.1979	1	1	A	A62	A. Grindon & M. Cooper	2007-04-22
	La Roche-Bernard	Roc	47.5118	-2.28567	8	6	B (8)	B18, B19, B20, B21, B22 (2), B23 (2)	A. Grindon & M. Cooper	2007-04-23
	Le Sableau		46.368	-0.990783	6	3	A (3), B (2), D	A86 (3), B17 (2), D27	Thomaz et al., 1996
	Lesneven		48.5763	-4.23822	1	1	A	A53	A. Grindon & M. Cooper	2007-04-25
	Lit-et-Mixe		44.0327	-1.25776	11	5	D (7), F (4)	D10, D11, D28 (5), F2, F3 (3)	Thomaz et al., 1996
	Mauleon		46.92	-0.741125	6	5	D (6)	D11, D14 (2), D15, D16, D23	Thomaz et al., 1996
	Pont-L'Abbe	Abb	47.8839	-4.18257	5	5	A (5)	A57, A58, A83, A84, A85	A. Grindon & M. Cooper	2007-04-24
	Quintin		48.4034	-2.91004	6	2	A (6)	A56, A58 (5)	Thomaz et al., 1996
	St. Bertrand de Comminges	Com	43.028	0.722267	12	11	C(12)	C52, C54(2), C55, C56, C57, C58, C59, C60, C61, C62, C63	A. Grindon & M. Cooper	2007-04-24
	St. Floxel		49.491	-1.3514	12	2	A (12)	A58, A59 (11)	A. Grindon & M. Cooper	2007-04-26
	St. Jean		43.67	1.50304	10	7	D (10)	D17 (2), D18, D19, D20 (2), D21, D22 (2), D25	Thomaz et al., 1996
	St. Sulpice		43.7746	1.68632	10	6	A (5), C (2), F (3)	A54, A55, A58 (3), C10 (2), F6 (2), F7	Thomaz et al., 1996
Germany	Arnbach		48.5817	11.595	3	1	A (3)	A41 (3)	C. & E. Schwabe	2005-05-15
	Frankfurt		50.111	8.67943	12	7	A (12)	A25 (2), A30, A32, A37, A41 (2), A76 (4), A77	F. Lorenz	2005-09-06
	Gommern		52.0833	11.7833	12	5	A (12)	A1 (8), A11, A12, A41, A76	M. Ozgo	2005-05-19
	Jessern	Jes	52.0167	14.1833	10	5	A (10)	A6 (2), A11, A29, A40 (4), A76 (2)	M. Ozgo	2005-05-23
	Mecklenburg	Mec	53.5817	12.985	5	2	D (5)	D33, D34 (4)	M.L. Zettler	2005-05-29
	Petershausen uber der Glonn		48.6817	11.8033	10	4	A (10)	A38 (2), A39, A41 (3), A52 (4)	Dr. J. Spelda	2005-09-06
Hungary	Mende	Bud	47.4258	19.4483	10	4	G (10)	G10 (5), G11 (2), G12 (2), G13	F. Zoltán	2005-09-13
Ireland	Aghada		51.8381	-8.20616	4	3	A(4)	A87(2), A116, A117	A. Davison
	Belgrave Castle		53.3258	-6.26078	1	1	C	C8	A. Davison	2007-04-05
	Clonakilty (1)		51.6209	-8.89414	11	5	A(11)	A110(6), A111, A112, A113, A114(2)	H. Collins	2007-05-31
	Clonakilty (2)		51.6244	-8.88645	3	2	A(3)	A110, A115(2)	H. Collins	2007-05-31
	Dingle Peninsula		52.2025	-10.406	12	5	B(11), C	B8(3), B24(4), B25, B26(3), C72	A. Davison & H. Selvadurai	2007-04-07
	Doolin		53.0124	-9.3874	11	4	C(11)	C8(8), C73, C74, C75	A. Davison	2006-05-03
	Dublin	Dub	53.3185	-6.25138	7	1	C(7)	C15(7)	A. Grindon	2007-09-06
	Graffy		53.9799	-8.99973	11	4	C(6), D(5)	C8(5), C14, D11(4), D44	A. Grindon	2007-09-05
	Inis Oirr (1)		53.0641	-9.50928	12	2	C(12)	C76(10), C77(2)	A. Davison & H. Selvadurai	2007-04-06
	Inis Oirr (2)		53.0636	-9.53582	8	2	C(8)	C8(4), C78(4)	A. Davison & H. Selvadurai	2007-04-06
	Lisdoonvarna	Lis	53.0263	-9.29017	14	4	B, C(13)	B27, C8(8), C79, C80(4)	A. Davison & H. Selvadurai	2007-04-07
	Mullaghmore (1)		54.4619	-8.45268	11	1	C(11)	C8(11)	A. Grindon & C. Yates	2005-07-28
	Mullaghmore (2)		54.4574	-8.44853	12	3	C(12)	C8(9), C85(2), C86	A. Grindon & C. Yates	2005-07-28
	Mullaghmore (3)		54.4542	-8.43432	13	4	C(13)	C8(8), C13(2), C86, C87(2)	A. Grindon & C. Yates	2005-07-28
	Slieve Carran (1)		53.0784	-8.99932	8	3	C(8)	C8(5), C16(2), C70	A. Grindon & C. Yates	2005-07-26
	Slieve Carran (2)		53.0787	-9	4	3	C(3), D	C8(2), C16, D11	A. Grindon & C. Yates	2005-07-26
	Slieve Carran (3)		53.0792	-9.00208	4	4	C(4)	C8, C16, C81, C82	A. Grindon & C. Yates	2005-07-26
	Slieve Carran (4)		53.0767	-9.00155	2	2	C(2)	C16, C70	A. Grindon & C. Yates	2005-07-26
	Threecastles		52.9016	-7.16857	12	7	C(7), D(5)	C8, C35, C46, C53(2), C64(2), D11(4), D46	B. Bourke	2006-11-11
	Troyswood		52.7006	-7.3006	4	3	C(4)	C8(2), C64, C71	B. Bourke	2006-11-12
Isle of Man	Little London		54.2487	-4.53708	11	4	A(6), C(5)	A120(5), A124, C83, C84(4)	B. Bourke	2006-07-31
	The Ayres		54.4035	-4.41151	12	7	A(4), B(6), C(2)	A120, A121, A122, A123, B8(3), B28(3), C8(2)	B. Bourke	2006-08-04
Italy	Casabocci		43.3252	11.2101	1	1	E	E1	G. Manganelli, L. Manganelli & F. Tognazzi	2005-05-31
	Empoli		43.6763	10.9672	2	2	A (2)	A43, A52	S. Cianfanelli	2005-05-28
	Siena		43.3181	11.3263	7	4	E (7)	E2 (3), E3, E4, E5 (2)	F. Giusti & V. Fiorentino	2006-05-16
Netherlands	Amsterdam		52.3311	4.95738	1	1	A	A44	A. Davison	2007-09-05
Northern Ireland	Dungiven		54.9509	-6.95747	4	2	A(3), D	A87(3), D11	A. Grindon	2007-09-06
	Garron Point		55.0265	-6.02098	11	4	C(11)	C8(5), C20(2), C21, C24(3)	B. Bourke	2006-09-08
	Mount Sandel Wood		55.1134	-6.64995	4	3	A(4)	A87(2), A118, A119	A. Grindon	2007-09-06
Norway	Arendal		58.4628	8.77052	3	1	A (3)	A6 (3)	A. Grindon	2006-07-17
Poland	Krakow		50.0547	19.9834	12	2	A (12)	A1 (11), A6	A. Davison	2005-08-19
	Milcz		53.0322	16.87	10	5	A (3), D (5), O (2)	A1 (2), A11, D41 (3), D43 (2), O1 (2)	M. Ozgo	2005-07-05
	Lagow		50.8124	21.1042	12	3	A (2), D (10)	A42 (2), D39 (9), D40	M. Ozgo	2005-10-27
	Siedlce		52.1706	22.2861	11	2	A (11)	A6 (3), A12 (8)	M. Ozgo	2005-07-05
	Strzelino		54.5022	16.9475	12	5	A (6), D (5), O	A9 (4), A10, A76, D42 (5), O2	M. Ozgo	2005-07-06
Scotland	Ardnamurchan		56.7424	-6.18062	11	4	A (11)	A47, A49, A87 (8), A88	A. Grindon & C. Yates	2005-09-15
	Colonsay		56.1032	-6.1809	17	2	A (17)	A87 (14), A89 (3)	T. Burke	2007-06-08
	Mull	Mul	56.5783	-6.28342	5	3	A (5)	A47 (3), A50, A90	M. Cooper	2007-06-13
	Oban		56.4278	-5.48395	12	7	A (8), D (2), F, P1	A87 (6), A91, A92, F1, D12, D13	I. Fontanilla	2006-10-11
Spain	Ainsa		42.3952	0.1935	1	1	C	C36	A. Grindon & M. Cooper	2007-04-15
	Arriondas		43.4097	-5.19037	7	4	D (1), F (6)	F29, F30, F31(2), F32(2), D53	A. Davison	2007
	Benasque	Ben	42.5994	0.527	6	4	C (6)	C17, C18(3), C19, C73	A. Grindon & M. Cooper	2007-04-16
	Caldas		42.6056	-8.64331	10	4	D (10)	D1, D2 (2), D3 (5), D4 (2)	Thomaz et al., 1996
	Carcamo		42.8607	-3.03989	10	4	D, F (9)	D6, F6 (3), F7 (5), F8	Thomaz et al., 1996
	El Pont de Suert		42.4091	0.741533	10	8	C (10)	C27(2), C44, C45, C47, C48, C49, C50(2), C51	A. Grindon & M. Cooper	2007-04-17
	Esles		43.2816	-3.80118	9	5	D (8), F	F28, D49(4), D54, D57(3)	A. Davison	2007
	Foz		43.5653	-7.25667	12	6	F (12)	F9 (4), F10 (2), F11 (3), F12, F13, F14	Thomaz et al., 1996
	La Pobla de Segur		42.2607	0.988433	8	6	C (8)	C5(2), C25, C26, C27(2), C28, C29	A. Grindon & M. Cooper	2007-04-17
	La Seu D'Urgell (1)		42.3546	1.49592	11	7	C (11)	C1, C2, C3, C5 (2), C6 (4), C9, C11	A. Grindon	2006-05-22
	La Seu D'Urgell (2)	Seg	42.3598	1.47955	6	5	C (6)	C1, C4, C7, C8 (2), C12	A. Grindon	2006-05-23
	Roncevalles	Ron	43.0093	-1.31907	10	8	D, F (9)	D45, F15(2), F16, F17, F20(2), F21, F22, F23	A. Grindon & M. Cooper	2007-04-14
	Sabinanigo		42.4108	-0.393117	3	2	C (3)	C22, C23(2)	A. Grindon & M. Cooper	2007-04-15
	San Roque de Rio Miera		43.2347	-3.70214	3	3	D (3)	D49, D55, D56	A. Davison	2007
	Santander (1)	San	43.4144	-3.74126	12	4	D (6), F (6)	D47, D48, D49(4), F24(6)	A. Davison	2006-10-21
	Santander (2)		43.4871	-3.79268	10	6	D (6), F(4)	D49, D50(2), D51, D52(2), F25, F26(3)	A. Grindon	2007-04-12
	Seira		42.4429	0.38775	5	4	C (5)	C66, C67, C68, C69(2)	A. Grindon & M. Cooper	2007-04-16
Sweden	Uppsala		59.8227	17.6308	3	2	A (2), D	A76 (2), D32	U. Gärdenfors	2005-09-15
	Ystad		55.4353	13.9146	4	2	A (4)	A11 (2), A36 (2)	A. Grindon	2006-08-03
Switzerland	Le Pont		46.6656	6.30538	8	2	A (8)	A60 (7), A61	A. Grindon	2006-08-31
New to this study
Italy	Bondeno		44.9094	11.48071	7	2	H (7)	H1 (3), H2 (4)	Giulia Gargiulo	2016-10-01
	Marsure		46.0956	12.587	2	2	G (2)	G14, G18	Fernando Scarlassara	2016-05-01
	Torreglia		45.3297	11.7202	1	1	G	G15	Fernando Scarlassara	2016-06-03
	Lumignano		45.4626	11.5884	1	1	G	G16	Fernando Scarlassara	2016-05-09
	Monti Berici		45.4597	11.4937	2	2	G (2)	G2, G19	Fernando Scarlassara	2016-04-22
	Monti Antoroto		44.1918	7.91572	1	1	L	L1	Fernando Scarlassara	2017-08-31
	Bosco della Porporana		44.9337	11.47168	1	1	K	K1	Giulia Gargiulo	2016-10-01
	Apuane Alps		44.0906	10.3844	1	2	J	J1, J2	Fernando Scarlassara	2015-08-26
	Baitoni		45.804	10.5398	1	1	K	K2	Fernando Scarlassara	2017-06-25
Data from Davison (2000)
England	Bamburgh	B	55.6081	-1.7046	12		B (12)		A. Davison	1994-1998
	Berrow	Be	51.2575	-3.0075	10	10	A (10)		A. Davison	1994-1998
	Brackley	Br	52.0413	-1.137	10	7	A (7), B (3)		A. Davison	1994-1998
	Brancaster	Bc	52.9661	0.6365	10	2	A (2), B (8)		C. Wade	1994-1998
	Collingbourne	C	51.309	-1.661	9		B (9)		A. Davison	1994-1998
	Deep Dale	D	53.2326	-1.74751	18	8	A (8)		Thomaz et al., 1996	1993-1995
	Dovedale-1	D1	53.0596	-1.74183	25	24	A (24), B (1)		A. Davison	1994-1998
	Dovedale-2	D2	53.0714	-1.80444	13	12	A (12), D (1)		A. Davison	1994-1998
	Foxholes	F	54.1453	-0.4525	10	10	B (10)		A. Davison	1994-1998
	Goredale	G	54.0647	-2.13747	10	10	B (10)		A. Davison	1994-1998
	Hepscott	H	55.1499	-1.65477	25		B (25)		A. Davison	1994-1998
	Kettering	K	52.3979	-0.7289	10		B (10)		C. Wade	1994-1998
	Kirk Ireton	KI	53.0475	-1.60317	8	8	A (8)		E. Bailes	1994-1998
	Letcombe Regis	LR	51.5616	-1.43158	10	10	A (10)		A. Davison	1994-1998
	Ludborough	LD	53.4331	-0.0476803	10		B (10)		A. Davison	1994-1998
	Lyme Regis	L	50.735	-2.942	7	7	A (7)		A. Davison	1994-1998
	Marlborough-4	MD4	51.4675	-1.81136	43	14	A (14), B (29)		Thomaz et al., 1996	1993-1995
	Marlborough-8	MD8	51.4334	-1.83596	51	47	A (47), B (4)		Thomaz et al., 1996	1993-1995
	Mathon	M	52.1055	-2.35767	9	9	A (9)		J. Birks	1994-1998
	Northwich	N	52.9275	-2.94754	8	6	A (6), D (2)		C. Finnis	1994-1998
	Nottingham	Nm	52.9548	-1.102	22		B (22)		Thomaz et al., 1996	1993-1995
	Portland Bill	P	50.5145	-2.45269	10	10	A (10)		A. Davison	1994-1998
	Skegness	S	53.1532	0.3476	10		B (10)		A. Davison	1994-1998
	Stow-on-Wold	St	51.9298	-1.7249	10		B (10)		A. Davison	1994-1998
	Tasan Beach	T	50.1569	-4.98469	3	3	A (3)		E. Bailes	1994-1998
	Tring	Tg	51.8016	-0.648331	10	10	A (10)		D. Shuker	1994-1998
	Trowell	Tr	52.9535	-1.2821	10	10	A (10)		D. Parkin	1994-1998
	Wellsbourne	W	52.1827	-1.59775	10		B (10)		A. Davison	1994-1998
	Whittington	Wh	52.1724	-2.1842	10	1	A (1), B (9)		A. Davison	1994-1998
Scotland	Craiglockart	Cr	55.9178	-3.23677	10	10	A (10)		A. Davison	1994-1998
	Crail	Cl	56.2608	-2.6265	21		B (21)		Thomaz et al., 1996	1993-1995
	Kilmartin	Km	56.1575	-5.46688	23	23	A (23)		A. Davison	1994-1998
Wales	Anglesey-1	A1	53.1863	-4.4604	30	30	A (30)		A.W. Davison	1994-1998
	Anglesey-2	A2	53.182	-4.45566	28	28	A (28)		A.W. Davison	1994-1998
	Bodfari	Bo	53.221	-3.3553	8	4	A (4), D (4)		M. Hamshere	1994-1998
	Broadhaven	Bd	51.6066	-4.92143	9	8	A (8), D (1)		A. Davison	1994-1998
	Great Orme	GO	53.3391	-3.86984	10	10	A (10)		D. Shuker	1994-1998
	Rhosseli	R	51.562	-4.2862	10	10	A (10)		A. Davison	1994-1998
Data from Layton et al (2017)
Denmark	Aarhus		56.163	10.204	2		A(2)
Finland	Regio aboensis		60.342	22.211	1		A
	Regio aboensis		60.447	22.288	2		A (2)
France	Haute-Garonne		43.077	1.63	4		A (2), C (2)
	Rocamadour		44.7992	4.616	3		A, B, D
	St-Agnan en Vercors		44.9167	5.41667	2		A (2)
	Deux-Sevres		46.297	0.694	5		A (2), B (2), D
	Deux-Sevres		46.2986	-0.706667	2		A, C
	Deux-Sevres		46.301	0.694	5		A, B (2), D (2)
	Briere		47.408	2.275	5		A (5)
	Paimpont		48.0569	-2.15372	4		C (4)
	Locmaria-Plouzane		48.3747	-4.66444	2		A (2)
Germany	Bavaria		48.125	10.215	1		A
	Bavaria		48.268	12.292	1		A
	Bavaria		48.273	10.445	1		A
	Gotha		50.9533	10.678	1		A
	Saxony-Anhalt		51.356	11.992	4		A (3), B
	Fuerstenwalde		52.3449	14.054	6		A (6)
Poland	Zywiec		49.6892	19.2134	2		A (2)
Switzerland	Bern		46.95	7.43333	2		A (2)

## Sheet: Table S2
Table S2. Illumina reads sequenced per individual and allelic coverage of the double restriction
site-associated DNA (RAD) loci dataset.
ID			HQ reads	Mapped	%	Genotype count final dataset
				to reference		./.	0/0	0/1	1/1
26	Cor	Coascn3	8849929	8441460	0.953845	1861	3835	1231	1755
27	Mul	Mullcn4	7719430	7382608	0.956367	1709	4054	1097	1816
28	Abb	Abbecn1	5375147	5133507	0.955045	1864	4080	1198	1531
29		Abbecn3	8984822	8611299	0.958427	1216	4414	1367	1679
30		Playacn9	6930986	6530062	0.942155	1954	3268	1017	2436
31	Roc	Berncn2	7148020	6868309	0.960869	983	4200	1375	2114
32	Vie	DRG17_9	8108195	7679710	0.947154	1518	3699	1250	2207
33		DRG17_12	8484716	8049748	0.948735	1364	3907	1258	2141
34	Jue	DRG106_15	8893638	8449811	0.950096	1476	3883	1057	2259
35		Playacn10	10029342	9499300	0.947151	1821	3281	1142	2427
36	Lis	Liscn1	8517263	8160706	0.958137	1708	3776	1099	2098
37		Liscn2	6564917	6220633	0.947557	1714	3786	1095	2084
38	Dub	Dublincn4	4831810	4617760	0.9557	3284	2966	804	1630
39		Dublincn2	4246532	3982228	0.93776	2999	3144	870	1666
40	Leu	Kesscn5	9898068	9440156	0.953737	1591	3886	1202	2000
41	Ron	Ron2cn3	7803244	7436938	0.953057	1685	3648	1075	2267
42	Bud	Hungcn4a	8559966	7946228	0.928301	2153	3398	647	2478
43		Hungcn5a	4244115	3909122	0.921069	3093	2904	799	1881
44		Hungcn1a	8127575	7458672	0.9177	1862	3528	909	2374
45		Kesscn8	10456078	9967158	0.953241	1194	4028	1483	1973
46	Aal	Aal2cn5	6833045	6582555	0.963341	1395	4348	1061	1873
47		Aal2cn7	6327893	6097916	0.963657	1699	4181	989	1812
48	Moo	Ooscn2a	9159767	8690192	0.948735	1121	4647	1281	1630
49	Jes	Jesscn1	7681527	7369040	0.95932	1062	4537	1310	1768
50	Mec	Robcn2	7770439	7427688	0.95589	1242	4230	1195	2008
51		Jesscn9	1896319	1824665	0.962214	3113	3302	959	1304
52	Sal	Saltcn9	8045555	7750617	0.963341	1257	4520	1128	1771
53	Mal	Malcn3	7050933	6767607	0.959817	1649	4187	1044	1800
54		Malcn5	7992130	7683529	0.961387	900	4537	1314	1929
55		Playacn7	9381678	8877341	0.946242	1374	3562	1230	2507
56		DRG103_5	5344676	5068577	0.948341	1105	3944	1463	2159
57	Rib	DRG77_14b	188180	-	-	-	-	-	-
58		DRG124_16	58766	-	-	-	-	-	-
59	Seg	Serge2cn1a	6123971	5874845	0.95932	1166	4008	1260	2241
60	San	Santacn8	7544753	7211956	0.95589	892	3586	1601	2587
61	Ben	Bencn3	6842140	6583604	0.962214	1262	4027	1102	2282
62		Bencn1	2008007	1912867	0.95262	3894	2597	707	1480
63	Com	Romancn5	8119802	7688658	0.946902	1667	3751	1239	2019
64		Romancn7	6463278	6129393	0.948341	1945	3679	1131	1923
65		Santacn9	6384347	6050609	0.947726	2428	3079	1077	2096
66		Coascn5	7585286	7232495	0.95349	1519	4080	1165	1915

## Sheet: Table S3
Table S3. All contigs present in the final dataset, showing length, number
of SNPs and output from individual locus Mantel test.
Scaffold	Contig Length	SNPs	Fst mean	Mantel r	P-value
tig00395900	652960	2	0.10504	0.25347	0.0001
ctg17967	73963	1	0.11868	0.241592	0.0001
ctg7090	171446	2	0.0890769	0.207607	0.0001
tig00028442	531138	1	0.0403543	0.200019	0.0001
ctg10925	67646	1	0.116014	0.192633	0.0001
tig00006227	805723	3	0.25917	0.191929	0.0001
ctg4256	486192	1	0.102463	0.18453	0.0001
ctg11806	64035	1	0.19515	0.184315	0.0001
ctg3990	216494	1	0.123142	0.182272	0.0001
ctg12338	77367	1	0.188727	0.178639	0.0001
contig_3123	1138239	5	0.247366	0.177214	0.0001
contig_16540	228155	4	0.184047	0.174411	0.0001
ctg9474	221587	2	0.033401	0.174305	0.0001
ctg14352	72360	1	0.0678048	0.168882	0.0001
ctg172	532540	13	0.169463	0.168149	0.0001
contig_17548	267555	1	0.103948	0.167922	0.0001
ctg34396	20111	1	0.229416	0.167877	0.0001
ctg3235	286464	1	0.12145	0.16583	0.0001
tig00402739	313999	1	0.19521	0.163027	0.0001
tig02175166	365575	1	0.129198	0.157053	0.0001
ctg9541	75157	2	0.13987	0.15698	0.0001
tig00395657	765970	1	0.128593	0.154487	0.0001
ctg6609	154333	1	0.214169	0.151156	0.0001
contig_37029	817425	6	0.191637	0.150368	0.0001
ctg21626	68466	10	0.203964	0.150306	0.0001
ctg6440	331778	1	0.210848	0.149423	0.0001
ctg7939	119940	6	0.237335	0.149162	0.0001
tig00395743	912175	3	0.338995	0.149099	0.0001
ctg287	682863	3	0.16138	0.148317	0.0001
ctg3407	229476	1	0.238215	0.148031	0.0001
ctg2243	494601	1	0.303652	0.146204	0.0001
tig00058221	370517	4	0.106185	0.145798	0.0001
tig00047492	311084	1	0.0861271	0.143823	0.0001
tig00014963	470209	1	0.0513357	0.143351	0.0001
ctg8829	91237	2	0.190582	0.141587	0.0001
tig00047947	229809	3	0.183815	0.139847	0.0001
contig_4079	720163	7	0.228722	0.137886	0.0001
ctg1519	240218	1	0.114122	0.137736	0.0001
ctg4011	492880	1	0.052269	0.137346	0.0001
ctg3169	476323	1	0.0514357	0.13725	0.0001
ctg12268	112660	3	0.26942	0.136992	0.0001
ctg3372	143161	9	0.104853	0.136863	0.0001
tig00402075	327274	3	0.202911	0.135978	0.0001
contig_2548	273877	1	0.109331	0.135219	0.0001
tig00058036	278178	3	0.0384752	0.134679	0.0001
ctg852	248256	1	0.233347	0.134128	0.0001
contig_8232	217362	2	0.129234	0.133856	0.0001
tig00400477	444752	4	0.1309	0.133422	0.0001
contig_6378	651179	1	0.126177	0.133329	0.0001
ctg8445	100647	1	0.0370824	0.133286	0.0001
ctg27349	22608	1	0.125566	0.13207	0.0001
ctg1560	212380	1	0.119701	0.130706	0.0001
ctg11469	84175	1	0.0556686	0.129264	0.0001
ctg4460	127493	3	0.18097	0.129147	0.0001
ctg2589	368501	1	0.242365	0.128108	0.0001
contig_22489	632453	1	0.190235	0.127589	0.0001
ctg18711	39811	1	0.130461	0.122698	0.0001
ctg6506	116431	8	0.126906	0.122606	0.0001
tig00403326	206754	2	0.160498	0.122328	0.0001
tig02169869	646305	1	0.166306	0.121519	0.0001
tig02169928	928537	1	0.167608	0.118951	0.0001
tig02169607	499162	8	0.151903	0.118746	0.0001
tig00021261	419760	9	0.115275	0.118692	0.0001
tig00396462	579784	3	0.26529	0.116228	0.0001
ctg6510	102520	9	0.171657	0.114751	0.0001
ctg14856	50818	1	0.291348	0.112849	0.0001
tig00026233	282094	4	0.253037	0.112349	0.0001
contig_29691	284461	4	0.271	0.111405	0.0001
ctg2000	251686	1	0.268942	0.110216	0.0001
tig00396169	493748	14	0.220009	0.10958	0.0001
tig02170574	313734	2	0.411818	0.107705	0.0001
tig00395886	548602	3	0.263839	0.107445	0.0001
ctg2490	469086	2	0.250968	0.106564	0.0001
ctg4736	122597	2	0.0771933	0.105302	0.0001
ctg3025	155776	4	0.225265	0.104029	0.0001
contig_8562	432781	2	0.215921	0.103485	0.0001
ctg6465	130785	6	0.107658	0.101615	0.0001
contig_61276	243259	4	0.18575	0.101064	0.0001
tig00401456	1033341	1	0.271191	0.0980271	0.0001
tig00005901	1294013	3	0.209114	0.0968376	0.0001
ctg10465	227629	4	0.138699	0.0966828	0.0001
tig00396753	694085	3	0.224315	0.095562	0.0001
contig_4495	397920	4	0.324334	0.0952283	0.0001
tig00058741	449223	19	0.2016	0.0946591	0.0001
tig00398304	649387	7	0.309031	0.0902184	0.0001
contig_37992	158455	3	0.331449	0.0894882	0.0001
ctg13760	55398	4	0.370031	0.089194	0.0001
contig_29750	831450	5	0.290266	0.0867472	0.0001
ctg13657	85231	5	0.368519	0.0837941	0.0001
ctg5775	214807	2	0.38854	0.0821232	0.0001
contig_48617	1124269	2	0.223932	0.0812554	0.0001
tig00000388	923617	3	0.293033	0.0769874	0.0001
ctg357	533628	6	0.16263	0.0558859	0.0001
ctg16452	198879	1	0.111634	0.140297	0.0002
contig_25543	562659	1	0.0504086	0.135505	0.0002
tig02171260	684552	1	0.10788	0.131834	0.0002
ctg10507	95448	10	0.101635	0.129105	0.0002
ctg5822	424876	1	0.109407	0.128183	0.0002
ctg15101	50662	1	0.131942	0.125307	0.0002
ctg12024	104480	1	0.0329329	0.122694	0.0002
scaffold_46548	380348	3	0.172404	0.12264	0.0002
ctg4165	205670	3	0.0604921	0.120119	0.0002
contig_51218	850550	1	0.141708	0.118481	0.0002
ctg9146	121205	1	0.0947762	0.117714	0.0002
ctg10532	69894	4	0.235778	0.117523	0.0002
tig00075283	491848	1	0.144922	0.113227	0.0002
tig00013757	853991	1	0.173476	0.111726	0.0002
contig_16551	552658	2	0.143321	0.106582	0.0002
tig02170127	506055	4	0.345625	0.103745	0.0002
ctg4898	121403	5	0.232284	0.101105	0.0002
ctg1264	638142	6	0.118593	0.100683	0.0002
ctg3368	235164	5	0.221494	0.0978487	0.0002
tig02169907	763412	2	0.303677	0.0965699	0.0002
ctg27332	26011	2	0.311676	0.096383	0.0002
ctg6541	135355	5	0.258403	0.0945366	0.0002
tig00020340	1636072	18	0.230623	0.0941664	0.0002
tig00020219	1582543	11	0.244675	0.0838877	0.0002
ctg4754	226547	11	0.321598	0.082552	0.0002
ctg8952	191809	12	0.447514	0.0725527	0.0002
tig02172233	477601	2	0.261074	0.0724055	0.0002
tig02186630	446353	5	0.281432	0.0668396	0.0002
tig00396144	1246559	1	0.137959	0.134208	0.0003
tig00010280	1014348	1	0.0534567	0.127143	0.0003
ctg21292	34862	3	0.175936	0.115998	0.0003
ctg7640	89382	3	0.08337	0.11133	0.0003
ctg17866	41464	3	0.189099	0.104337	0.0003
ctg7313	148101	5	0.151267	0.0999326	0.0003
contig_28553	1558221	6	0.148629	0.0984922	0.0003
tig00001597	1594731	13	0.162133	0.0935454	0.0003
ctg442	403501	5	0.326791	0.0928864	0.0003
ctg2491	168255	1	0.229305	0.0925473	0.0003
contig_26461	490084	2	0.292326	0.0911801	0.0003
ctg2930	323457	3	0.20901	0.091037	0.0003
tig00088316	353022	4	0.19942	0.090968	0.0003
tig00097609	300704	4	0.217365	0.0906497	0.0003
ctg2283	220690	11	0.26125	0.0898127	0.0003
contig_7359	400273	1	0.289014	0.0896613	0.0003
ctg242	919531	2	0.18186	0.0857779	0.0003
ctg14324	128536	1	0.202551	0.0854525	0.0003
tig00396258	746857	2	0.297629	0.0801959	0.0003
ctg7787	251517	3	0.295611	0.0776216	0.0003
tig02169510	472014	3	0.3748	0.0741187	0.0003
tig02169698	726794	13	0.231542	0.0725584	0.0003
ctg2742	317531	6	0.261685	0.071021	0.0003
ctg25413	28004	3	0.424228	0.0681448	0.0003
tig00404607	513569	8	0.440617	0.0639767	0.0003
tig00034653	482718	1	0.0715538	0.123443	0.0004
ctg9955	81837	1	0.102821	0.123259	0.0004
tig00049631	236709	3	0.185487	0.111539	0.0004
ctg5058	134239	4	0.197528	0.0980475	0.0004
ctg29436	23631	1	0.22638	0.0905881	0.0004
tig02186361	536843	3	0.187767	0.0871283	0.0004
tig00398477	259891	2	0.137556	0.0858684	0.0004
ctg6281	218505	2	0.306198	0.0857465	0.0004
tig00001226	634311	20	0.234839	0.0838328	0.0004
contig_37023	1291391	11	0.169948	0.0836929	0.0004
ctg28671	22282	1	0.23304	0.0833876	0.0004
ctg5649	428367	8	0.166933	0.0797353	0.0004
tig00013376	1099857	7	0.286783	0.0783169	0.0004
contig_27828	686464	2	0.0879829	0.12729	0.0005
ctg7363	94642	1	0.106116	0.116035	0.0005
ctg3120	269904	2	0.106548	0.114562	0.0005
ctg27780	25018	1	0.174309	0.11021	0.0005
tig00003873	791057	2	0.140497	0.109551	0.0005
tig00010587	1336264	6	0.192535	0.0979645	0.0005
contig_5520	227618	1	0.245413	0.0966862	0.0005
tig00044954	583249	1	0.246181	0.0940245	0.0005
ctg36120	19521	1	0.178647	0.0929266	0.0005
tig00040441	397931	3	0.304485	0.0863348	0.0005
ctg9926	78349	4	0.283419	0.0838859	0.0005
ctg8899	80402	5	0.159141	0.081196	0.0005
tig00137030	555776	1	0.304947	0.0800168	0.0005
tig00404038	641509	4	0.338046	0.0759212	0.0005
ctg10034	158959	8	0.380965	0.0753249	0.0005
tig00016009	623372	8	0.192407	0.074063	0.0005
ctg3668	526163	2	0.132398	0.117397	0.0006
tig02188748	571085	1	0.123017	0.108549	0.0006
contig_13674	627862	1	0.0765576	0.105574	0.0006
tig00017035	1132614	1	0.110748	0.104648	0.0006
tig00059998	1068736	4	0.146555	0.096536	0.0006
ctg6339	334965	1	0.0873762	0.0957972	0.0006
ctg9691	75105	6	0.216034	0.0903478	0.0006
ctg17685	45882	2	0.136572	0.0900218	0.0006
ctg1123	237209	3	0.269289	0.0735933	0.0006
contig_42809	351746	3	0.383698	0.067259	0.0006
ctg2517	254880	1	0.0979962	0.118337	0.0007
tig00399901	811080	2	0.0953883	0.11527	0.0007
ctg2846	347791	2	0.0923157	0.113127	0.0007
ctg2079	413176	1	0.08738	0.109064	0.0007
tig00027857	700320	2	0.186104	0.0968849	0.0007
tig00013101	268866	4	0.285987	0.0817606	0.0007
ctg5718	110930	7	0.263661	0.080132	0.0007
ctg9542	77502	7	0.225661	0.0742441	0.0007
ctg8602	230135	2	0.0968243	0.122211	0.0008
tig00400420	264576	3	0.175685	0.0923732	0.0008
ctg4505	299987	3	0.238002	0.0875283	0.0008
tig00398278	361467	2	0.314323	0.0786537	0.0008
tig00028029	426442	8	0.384958	0.0552719	0.0008
ctg4406	125850	1	0.0964281	0.113898	0.0009
tig00093735	410540	2	0.0747957	0.107914	0.0009
ctg27879	25595	1	0.161242	0.10002	0.0009
tig00399197	524909	1	0.175629	0.0986178	0.0009
ctg29432	23874	1	0.184425	0.0969756	0.0009
tig00399227	736035	6	0.19503	0.0938529	0.0009
ctg9736	109962	2	0.221897	0.0888199	0.0009
ctg16582	73716	4	0.194689	0.0859818	0.0009
contig_23904	445721	2	0.153829	0.082508	0.0009
ctg1552	326042	1	0.251306	0.079548	0.0009
tig02186583	453875	3	0.304013	0.075055	0.0009
contig_32639	577279	7	0.227639	0.0669798	0.0009
ctg4689	205094	2	0.332183	0.0614357	0.0009
tig00018215	545841	5	0.387883	0.0566567	0.0009
ctg15643	47287	1	0.14015	0.0967383	0.001
contig_2009	241801	1	0.204212	0.0903241	0.001
ctg17515	42483	6	0.225428	0.0786625	0.001
ctg24	616767	8	0.261606	0.0769594	0.001
contig_27491	426366	5	0.26689	0.0713185	0.001
ctg36792	18493	5	0.425942	0.0540285	0.001
tig00065943	621099	3	0.145462	0.100636	0.0011
tig00059977	206712	1	0.143219	0.0939955	0.0011
tig00397523	322509	3	0.219172	0.0915843	0.0011
tig00396149	623230	3	0.161137	0.0883456	0.0011
ctg6611	100866	6	0.15981	0.0817141	0.0011
tig00058991	244112	4	0.268367	0.0800271	0.0011
ctg3853	201225	1	0.318178	0.0699243	0.0011
contig_19680	1173980	10	0.338071	0.0627799	0.0011
ctg63201	9826	5	0.353831	0.0611118	0.0011
ctg20121	36987	1	0.178919	0.0862482	0.0012
ctg12448	165728	1	0.22829	0.0851726	0.0012
ctg18756	98018	8	0.308549	0.0648462	0.0012
tig00014655	351299	10	0.193735	0.0641698	0.0012
tig02188831	643395	7	0.193367	0.0599577	0.0012
tig00079487	951179	1	0.360571	0.0556504	0.0012
contig_8886	292449	3	0.383563	0.0547208	0.0012
contig_10547	335563	6	0.497484	0.0372377	0.0012
ctg4652	269717	1	0.149948	0.0931809	0.0013
tig00074206	384873	5	0.093166	0.0892064	0.0013
tig00032636	913796	1	0.177994	0.0822959	0.0013
ctg6355	105304	2	0.101	0.0799463	0.0013
tig00395555	271328	8	0.146956	0.0792843	0.0014
ctg7275	217686	1	0.263977	0.0715112	0.0014
ctg1727	346568	1	0.128113	0.0968628	0.0015
contig_1219	625571	4	0.148345	0.0738691	0.0015
ctg1573	271466	1	0.08191	0.100025	0.0016
tig00048729	291077	10	0.186487	0.0820825	0.0016
tig00015630	444711	3	0.181285	0.0817907	0.0016
ctg278	700468	2	0.230203	0.0783792	0.0016
tig00404052	254563	3	0.130345	0.0978894	0.0017
tig00397067	1508104	1	0.113341	0.0951507	0.0017
tig00003475	384296	8	0.0912521	0.0942442	0.0017
contig_15985	614099	1	0.170109	0.0903871	0.0017
ctg3596	175065	5	0.202942	0.084301	0.0017
ctg36424	18494	10	0.245724	0.077387	0.0017
ctg5478	203258	2	0.304869	0.0686968	0.0017
tig00403292	917868	7	0.25434	0.0671968	0.0017
contig_28327	505316	1	0.0880948	0.100397	0.0018
ctg3157	183320	1	0.138952	0.0968199	0.0018
tig00399040	611393	2	0.17407	0.0753199	0.0018
ctg28120	96309	4	0.230927	0.0734056	0.0018
ctg7065	139213	7	0.251331	0.0721448	0.0018
ctg5666	344659	7	0.319809	0.068428	0.0018
tig02169868	857412	6	0.390423	0.0611628	0.0018
tig00399738	453577	4	0.33568	0.0583476	0.0018
ctg13522	167494	2	0.147719	0.092364	0.0019
tig02170431	955332	9	0.322188	0.0718206	0.0019
ctg468	455220	7	0.161076	0.070563	0.0019
ctg33263	21223	1	0.141749	0.0819604	0.0021
tig00399539	282857	1	0.224028	0.0754903	0.0021
ctg2320	432401	4	0.33961	0.0618428	0.0021
tig02169458	962236	1	0.0813748	0.0900214	0.0022
tig00405347	543473	5	0.157087	0.0786012	0.0022
ctg1471	202892	4	0.122295	0.0761829	0.0022
tig00403730	621907	6	0.175518	0.0729576	0.0022
tig00395688	396431	1	0.238436	0.0559529	0.0022
ctg4301	131532	2	0.109073	0.0877795	0.0023
ctg6787	207566	3	0.26977	0.0700499	0.0023
tig00398065	1002344	2	0.116924	0.0644415	0.0023
ctg18249	67394	3	0.31108	0.0641879	0.0023
tig00010830	362633	6	0.301474	0.0613975	0.0023
ctg3357	325326	1	0.115262	0.100971	0.0024
tig00056269	1105438	1	0.166458	0.0904687	0.0024
tig02169111	518268	8	0.185145	0.0892272	0.0024
ctg639	275266	1	0.190128	0.0845061	0.0024
ctg4323	185232	3	0.243073	0.0689066	0.0024
ctg10073	200715	2	0.214176	0.0684316	0.0024
tig00395651	701058	6	0.210512	0.0524035	0.0024
ctg1418	415747	1	0.0890376	0.0984966	0.0025
tig02188878	226859	1	0.122888	0.0957926	0.0025
ctg18184	40412	1	0.0769576	0.0949789	0.0025
ctg14710	50655	1	0.0528376	0.0948563	0.0025
ctg5385	110779	1	0.111176	0.0946652	0.0025
tig00401353	371848	1	0.19091	0.0837962	0.0025
tig00077193	457496	2	0.108046	0.0818615	0.0025
tig00395821	510214	3	0.192081	0.0766442	0.0025
ctg1734	388235	4	0.184746	0.0745771	0.0025
ctg3546	141388	5	0.280215	0.0732539	0.0025
ctg2298	174938	3	0.176846	0.0728699	0.0025
ctg10878	68089	3	0.193745	0.0671929	0.0025
ctg2830	160572	1	0.136484	0.0802802	0.0026
contig_41942	303149	2	0.201874	0.0779137	0.0026
ctg3316	140429	5	0.369179	0.0544311	0.0026
tig00001463	957974	2	0.18898	0.0823485	0.0027
ctg22269	58235	5	0.371601	0.0576789	0.0027
ctg361	411299	11	0.146521	0.0528869	0.0027
contig_21374	248563	1	0.0551676	0.0951344	0.0028
tig00012179	394012	1	0.11476	0.0758185	0.0028
ctg19200	39208	1	0.0836414	0.0862177	0.0029
contig_29732	1109439	4	0.137164	0.0853861	0.0029
contig_12812	484187	5	0.204026	0.0730176	0.0029
tig00031038	242167	5	0.289074	0.0660595	0.0029
tig00061215	331632	3	0.230161	0.0624779	0.0029
tig00397032	664490	1	0.0502033	0.0987204	0.003
ctg4073	265223	1	0.323621	0.0599462	0.003
ctg32885	21337	1	0.307589	0.0594509	0.003
contig_26038	1128329	10	0.245068	0.0531347	0.003
ctg2777	421122	1	0.208952	0.0692931	0.0031
contig_12292	330830	1	0.292824	0.0656777	0.0031
tig00012281	1095784	4	0.173713	0.0613125	0.0031
ctg6466	103790	3	0.112697	0.0898105	0.0032
tig02171634	362300	3	0.101827	0.074318	0.0032
tig00025801	378320	2	0.215911	0.0688768	0.0032
ctg11914	62325	3	0.276944	0.0674691	0.0032
ctg3914	147163	7	0.196962	0.0694307	0.0033
contig_11651	639743	1	0.282763	0.065599	0.0033
tig00405585	447669	2	0.196644	0.064931	0.0033
ctg7348	93251	1	0.366667	0.0470185	0.0033
tig00398384	507434	2	0.129348	0.0832731	0.0034
tig00400453	502313	9	0.244984	0.0720263	0.0034
ctg1420	314641	4	0.144472	0.0746078	0.0035
ctg44109	13436	1	0.260973	0.0727772	0.0035
ctg1787	462608	1	0.255816	0.0703852	0.0035
contig_16659	589510	1	0.276596	0.0660184	0.0035
ctg18137	41177	3	0.220119	0.0653461	0.0035
contig_43751	371606	12	0.235865	0.0635812	0.0035
ctg27712	38793	1	0.0912776	0.0869384	0.0036
ctg5496	258052	2	0.16321	0.0697659	0.0036
ctg7181	173324	11	0.249179	0.0695919	0.0036
ctg2657	221561	3	0.266927	0.0688234	0.0036
contig_17744	208675	2	0.320727	0.0619776	0.0036
ctg15077	89959	4	0.220504	0.0528876	0.0036
ctg1034	511607	3	0.380822	0.0523497	0.0036
ctg2468	167128	4	0.233927	0.0725034	0.0037
ctg9017	394703	1	0.33105	0.0577605	0.0037
contig_1888	348863	1	0.171984	0.0841015	0.0038
ctg9027	80364	1	0.206591	0.0824831	0.0038
contig_8210	674378	3	0.11549	0.0803685	0.0038
ctg1303	276624	4	0.083049	0.0757201	0.0038
tig00053745	959500	8	0.200894	0.0631197	0.0038
contig_31543	243296	2	0.461942	0.0330892	0.0038
tig00398299	1121549	1	0.117336	0.0893871	0.0039
ctg25810	56923	1	0.20042	0.0780134	0.0039
tig00012486	1161965	15	0.210132	0.0607182	0.0039
ctg9434	75810	7	0.205662	0.0544074	0.0039
tig00006018	889293	2	0.347306	0.0533863	0.0039
ctg9077	99794	3	0.217673	0.0484821	0.0039
tig00002644	1004164	4	0.240533	0.0675737	0.004
ctg16906	67950	4	0.271206	0.0534359	0.004
tig00395711	406121	2	0.1165	0.0756198	0.0042
ctg979	538727	6	0.214895	0.0688463	0.0042
scaffold_4796	508383	2	0.0890255	0.0669695	0.0043
ctg13535	89820	3	0.195653	0.0654473	0.0043
ctg3313	141113	4	0.183138	0.0632814	0.0043
tig00396826	235492	6	0.240052	0.0622849	0.0043
ctg1581	455164	1	0.0910029	0.0894474	0.0044
ctg20480	50058	1	0.166373	0.0791678	0.0044
contig_22577	210263	1	0.230574	0.0685812	0.0044
ctg7967	88666	1	0.281095	0.0676515	0.0044
tig00409833	599385	1	0.253651	0.0650755	0.0044
ctg22439	32432	2	0.306636	0.0492573	0.0044
tig00404369	387001	1	0.201268	0.0723405	0.0045
tig02186325	1062754	3	0.24871	0.0623791	0.0045
ctg4536	123636	1	0.0706929	0.0900985	0.0046
ctg1588	549819	1	0.220396	0.0766304	0.0046
contig_10059	978488	2	0.171732	0.0619867	0.0046
ctg8783	78486	5	0.297549	0.0583295	0.0046
ctg30809	64584	4	0.227775	0.0711743	0.0048
tig00398115	610845	7	0.330576	0.0425052	0.0048
contig_4262	585508	5	0.447062	0.0362643	0.0048
contig_25407	445815	1	0.232032	0.0693179	0.0049
ctg7371	183667	5	0.27317	0.0594919	0.0049
tig00008185	861467	3	0.334725	0.0504209	0.0049
contig_18274	615023	1	0.139628	0.0831035	0.005
tig00048408	1152938	2	0.278084	0.0622059	0.005
ctg14952	60034	3	0.24088	0.0526165	0.0051
contig_10934	379149	1	0.195348	0.0745545	0.0053
contig_21635	446265	10	0.247804	0.0676932	0.0053
tig00396970	864732	3	0.269654	0.0628553	0.0053
ctg3700	139634	2	0.129986	0.0792318	0.0056
contig_30818	371972	5	0.350223	0.0600039	0.0056
ctg2054	242868	4	0.308385	0.0658844	0.0057
tig02173845	774778	8	0.26319	0.0614991	0.0057
contig_7237	744510	6	0.247861	0.0676376	0.0058
tig00396435	870933	9	0.150482	0.0550279	0.0058
ctg8231	80920	12	0.315125	0.0543901	0.0058
tig00017610	299362	4	0.24499	0.0539864	0.0058
ctg35208	19926	5	0.353104	0.0468389	0.0058
contig_22381	756420	1	0.0934629	0.0736127	0.0059
tig00010426	932016	2	0.240308	0.0673592	0.0059
contig_9485	207449	1	0.0978214	0.0801721	0.006
tig00001782	399619	2	0.190978	0.0768774	0.006
ctg18830	40259	1	0.133863	0.0754688	0.006
ctg15573	44675	1	0.0446833	0.0914983	0.0061
ctg7088	240198	1	0.0634771	0.079117	0.0061
contig_2088	246692	1	0.259598	0.0670249	0.0062
tig00009932	1047807	7	0.367476	0.052053	0.0063
tig00395658	796641	7	0.362834	0.0412762	0.0063
tig00011777	930573	1	0.289632	0.0551125	0.0064
tig00032605	332556	1	0.208493	0.0688814	0.0065
ctg503	361361	2	0.16186	0.0663607	0.0065
tig00048227	255982	2	0.257121	0.0616957	0.0065
contig_51952	416957	2	0.284279	0.0484266	0.0065
ctg4878	296449	1	0.101495	0.0718179	0.0066
contig_20357	756171	4	0.220558	0.0517923	0.0066
ctg464	357866	3	0.218355	0.049618	0.0066
tig00005234	355003	7	0.157712	0.0549296	0.0067
ctg958	239967	4	0.13885	0.0812541	0.0068
tig00049286	218013	1	0.091089	0.0741311	0.0068
ctg3053	380384	5	0.14379	0.0609989	0.0068
contig_20729	865097	3	0.266395	0.0465951	0.0069
tig00002418	1237577	5	0.234324	0.0557626	0.007
ctg1723	225672	2	0.323511	0.0519179	0.007
tig00073033	363675	2	0.33778	0.0505553	0.0071
tig00036171	2195921	2	0.302066	0.0503302	0.0071
ctg35789	19613	1	0.109221	0.0820696	0.0072
tig02171079	533371	1	0.195098	0.072011	0.0072
contig_38833	604027	2	0.214698	0.0608824	0.0072
contig_43003	828080	3	0.40578	0.0496092	0.0072
contig_7671	528083	1	0.111208	0.0822324	0.0073
contig_40709	1152487	3	0.190412	0.0775092	0.0074
contig_10109	662193	3	0.14017	0.0725571	0.0074
ctg11836	64306	2	0.105249	0.069524	0.0074
ctg22551	32003	7	0.192373	0.0553826	0.0074
ctg13185	57542	1	0.243213	0.0612335	0.0075
tig00398650	701744	6	0.251787	0.0582729	0.0075
contig_19639	346525	8	0.159474	0.0578125	0.0075
ctg15235	77053	3	0.118347	0.0794481	0.0076
ctg2065	488593	1	0.177031	0.0742332	0.0076
ctg304	428393	5	0.172297	0.0713465	0.0076
tig00049313	510448	4	0.407448	0.0464371	0.0076
ctg1493	429882	1	0.202545	0.0698206	0.0078
ctg2235	431009	4	0.201362	0.0636667	0.0081
contig_54915	586664	1	0.271942	0.0611824	0.0081
tig02169642	217819	2	0.150352	0.0607452	0.0081
contig_17943	761653	1	0.118396	0.0781568	0.0082
ctg6543	144287	8	0.25094	0.0563761	0.0082
tig02170390	551687	15	0.262577	0.0448791	0.0082
tig00399445	1355214	4	0.27297	0.0602059	0.0083
tig02171830	509211	2	0.344655	0.0483743	0.0084
tig00007669	398995	3	0.48799	0.0328406	0.0084
ctg3854	186452	3	0.249571	0.0303591	0.0084
tig00396384	794700	3	0.171995	0.0558691	0.0085
contig_7948	250208	3	0.249547	0.0610981	0.0086
ctg9960	73514	9	0.314411	0.0528007	0.0086
contig_8185	390387	4	0.201908	0.0584331	0.0087
tig00002745	956161	8	0.282927	0.0451875	0.0087
ctg1835	204562	7	0.140133	0.0687382	0.0088
ctg9589	90739	5	0.149134	0.0665149	0.0088
ctg2076	471493	13	0.216716	0.056058	0.0088
tig00399378	569838	6	0.184537	0.0557707	0.0088
ctg4504	125638	1	0.127739	0.0692411	0.009
ctg16562	46615	5	0.161566	0.0640784	0.009
ctg5121	273387	4	0.296009	0.0560558	0.009
contig_44179	1068800	8	0.31693	0.0477142	0.0091
ctg9336	84247	3	0.182783	0.0736165	0.0092
contig_33834	349697	3	0.316905	0.0505845	0.0093
tig00059873	338295	1	0.0785738	0.0777757	0.0095
tig00035722	370501	1	0.124242	0.0763935	0.0095
contig_14817	723262	6	0.253796	0.0577493	0.0095
tig02187896	290230	8	0.382096	0.0419152	0.0095
ctg15483	180865	2	0.16585	0.0659954	0.0097
ctg2516	431680	5	0.264934	0.060109	0.0097
ctg5549	113086	3	0.0548652	0.0768294	0.0098
ctg6182	323278	2	0.0604788	0.0605929	0.0098
tig02175127	700198	2	0.227777	0.054253	0.0098
ctg9918	75289	5	0.20082	0.0520523	0.0098
ctg9268	77721	3	0.258865	0.0489712	0.0098
ctg9091	82995	1	0.190496	0.0458592	0.0098
ctg38651	15997	2	0.267433	0.0555286	0.0099
tig00027007	580871	9	0.248802	0.0549657	0.01
tig00001874	347208	6	0.191543	0.0402906	0.01
tig00004291	1141289	10	0.301612	0.0504083	0.0104
contig_25578	252329	1	0.0538133	0.0851157	0.0105
ctg3130	151869	7	0.312126	0.048943	0.0105
ctg9079	288632	5	0.322724	0.0483052	0.0105
ctg13106	56789	8	0.389367	0.0460539	0.0106
tig00035549	230244	6	0.193575	0.0528916	0.0107
ctg4528	155259	5	0.0471871	0.0758263	0.011
ctg3946	135996	3	0.21584	0.0637798	0.0112
tig00401611	533930	6	0.131213	0.0560935	0.0115
tig00000132	1303810	3	0.325444	0.0456123	0.0115
ctg3451	208450	18	0.225608	0.0444617	0.0115
ctg3605	193783	2	0.212134	0.0657694	0.0116
ctg3849	136426	1	0.25483	0.0532488	0.0117
contig_50490	587569	2	0.343759	0.0444475	0.0118
tig00399257	853184	3	0.345239	0.0390942	0.0118
tig00397240	1309279	12	0.238622	0.0494031	0.012
ctg6885	161443	2	0.0800238	0.0715509	0.0121
scaffold_56390	875467	1	0.0789324	0.0708025	0.0121
contig_24776	953368	4	0.180049	0.0630441	0.0121
tig00036613	297434	4	0.188551	0.0500325	0.0121
tig02174455	594689	3	0.101419	0.0462806	0.0121
contig_3901	1533463	9	0.129104	0.0551754	0.0122
ctg21319	33605	2	0.317193	0.0498192	0.0122
ctg1062	384650	1	0.22636	0.0555998	0.0123
tig00012490	736866	1	0.250064	0.0598211	0.0124
ctg6773	100053	6	0.351701	0.0463991	0.0124
ctg5898	173878	1	0.283273	0.0537995	0.0125
tig00395608	811439	15	0.135859	0.0429108	0.0125
tig00398134	350876	1	0.0739505	0.0735905	0.0126
tig02168959	709193	8	0.271803	0.0485086	0.0126
ctg342	318049	2	0.259884	0.0560053	0.0127
ctg18346	68544	2	0.138225	0.0707105	0.0128
contig_11907	731714	2	0.133046	0.0704527	0.0129
tig02172992	262449	1	0.137847	0.070452	0.013
tig00002260	634305	2	0.129617	0.0636031	0.013
ctg10625	69426	2	0.208113	0.0555007	0.013
tig00057687	1109755	1	0.142258	0.0720315	0.0131
ctg15885	47924	10	0.256206	0.044554	0.0131
tig00399079	418017	1	0.243781	0.059026	0.0132
tig02171851	622952	11	0.272355	0.0515377	0.0133
tig00029299	711128	2	0.20215	0.0448783	0.0133
tig00073763	439283	4	0.200833	0.0558351	0.0134
ctg2112	208492	2	0.268422	0.0520894	0.0135
contig_21039	429346	2	0.279093	0.0454101	0.0135
ctg932	288213	1	0.146478	0.0667531	0.0137
tig02177191	712921	1	0.20333	0.0650361	0.0137
ctg13113	154811	2	0.187664	0.0601244	0.0137
ctg574	651584	1	0.174467	0.0654165	0.0138
contig_51983	250726	2	0.317274	0.047738	0.0138
ctg305	380230	5	0.228205	0.0466222	0.0139
tig00032807	898922	14	0.360711	0.0418721	0.0142
tig00022010	455476	1	0.121865	0.0669536	0.0144
tig02169099	801738	5	0.42486	0.0281521	0.0144
ctg1844	181985	1	0.277688	0.0534099	0.0145
tig02169053	775491	1	0.278727	0.0527686	0.0146
ctg876	259010	3	0.115974	0.0455218	0.0146
ctg6330	284254	4	0.127765	0.0731005	0.0148
ctg3045	153462	3	0.183414	0.0636059	0.0148
contig_24149	740605	8	0.15614	0.0512867	0.0148
ctg5114	180852	1	0.149188	0.0672112	0.0149
tig00003327	963361	5	0.166652	0.0509603	0.0149
tig00396519	695719	4	0.146771	0.0559861	0.015
tig00064036	215676	8	0.127163	0.0527812	0.0152
contig_12766	335396	1	0.170784	0.0677135	0.0153
ctg918	531109	1	0.143646	0.0661955	0.0155
ctg5931	172571	2	0.105632	0.0609989	0.0156
tig00006727	561389	1	0.133996	0.0664963	0.0158
ctg5757	111496	4	0.268744	0.0502027	0.0159
ctg6518	217384	5	0.247436	0.0492739	0.0159
ctg20460	35400	1	0.41807	0.025988	0.0159
tig00043964	472886	5	0.190359	0.0451258	0.016
tig00044442	1322741	1	0.19374	0.0619667	0.0161
tig00010113	544917	2	0.118039	0.0530221	0.0162
ctg8868	174113	1	0.177967	0.0606833	0.0168
tig02186950	571650	6	0.236135	0.0459795	0.0168
tig00052588	395847	13	0.331988	0.0447873	0.017
tig00041615	238995	1	0.272896	0.0504689	0.0171
ctg8641	81833	3	0.380565	0.0315233	0.0171
ctg2363	175673	1	0.248609	0.0490088	0.0174
ctg4430	244778	3	0.355543	0.046271	0.0174
ctg8987	77918	2	0.244222	0.0379116	0.0174
ctg2937	161171	1	0.083959	0.0662626	0.0176
tig00401039	201987	1	0.115543	0.0682243	0.0178
ctg662	1122480	2	0.149952	0.0494069	0.0178
ctg13379	91079	7	0.357728	0.0371298	0.0179
ctg6722	99106	8	0.0939868	0.0559325	0.0181
ctg4768	253436	3	0.272748	0.0521093	0.0181
tig00009101	550920	2	0.263962	0.0509928	0.0181
tig00401048	1006707	2	0.167798	0.0507818	0.0182
tig02186857	212821	7	0.27722	0.0434647	0.0183
ctg4645	175022	2	0.298844	0.0494022	0.0184
ctg15580	46249	1	0.302469	0.0417829	0.0185
tig00012906	465734	1	0.11589	0.0671992	0.0186
contig_16092	231821	1	0.117694	0.0657015	0.0186
tig00401008	734019	2	0.175434	0.0496902	0.0187
contig_35241	920474	12	0.32067	0.042705	0.0187
ctg7143	154847	3	0.170196	0.0519952	0.0188
contig_10288	435980	1	0.148336	0.0651866	0.0189
ctg2836	363138	2	0.135929	0.0549016	0.0191
contig_13848	776025	5	0.324097	0.0450905	0.0191
ctg6864	190482	8	0.301708	0.046794	0.0192
ctg706	709138	5	0.400588	0.0366083	0.0192
ctg17260	43454	2	0.174177	0.0509255	0.0193
tig00053376	481840	12	0.259533	0.045255	0.0193
tig00395309	984356	2	0.426981	0.0274279	0.0193
ctg29278	24319	1	0.235231	0.0522458	0.0194
ctg4943	120815	1	0.185215	0.0450858	0.0194
ctg1227	254848	1	0.154252	0.0553211	0.0195
ctg11594	101235	2	0.295041	0.0462312	0.0197
ctg1744	488612	8	0.259421	0.0404216	0.0197
ctg11345	67118	2	0.170008	0.0512694	0.0198
tig00008387	1206745	1	0.0538348	0.0679414	0.0199
ctg12880	59406	4	0.202671	0.0473754	0.0199
tig00025774	231739	2	0.202958	0.0509516	0.0203
ctg3457	312264	1	0.187437	0.0607308	0.0205
ctg1403	217423	2	0.173754	0.0610301	0.0206
ctg4653	132399	4	0.234226	0.048347	0.0207
scaffold_36687	1746710	2	0.20836	0.0429428	0.0207
contig_8945	1208804	1	0.177821	0.0614202	0.0208
tig00062010	746043	2	0.173399	0.057946	0.0209
tig00029045	775918	20	0.229959	0.0406251	0.0209
contig_30245	250958	1	0.234209	0.0517226	0.021
ctg17049	152061	1	0.200527	0.0559624	0.0211
contig_37366	263246	1	0.0547	0.067817	0.0212
tig00077143	449457	1	0.23592	0.0542966	0.0214
ctg2164	358456	5	0.24107	0.0494604	0.0214
ctg5948	116857	2	0.17762	0.0598751	0.0215
contig_50741	736334	3	0.0799537	0.055828	0.0215
contig_60781	565539	1	0.091029	0.0678105	0.0216
tig00003879	1121621	2	0.151453	0.0500051	0.0216
ctg16718	38053	2	0.247989	0.0406719	0.0223
tig00104614	228800	4	0.331338	0.0387279	0.0226
contig_98	1431894	4	0.207593	0.053723	0.0227
contig_11251	1040001	2	0.139451	0.0536105	0.0228
contig_40939	209337	7	0.178271	0.0509269	0.0228
ctg1279	514016	4	0.233766	0.0503256	0.023
tig00082713	221551	3	0.265741	0.0485891	0.0232
ctg561	560353	2	0.174731	0.0539877	0.0234
ctg13934	129182	6	0.349853	0.035098	0.0234
tig00081624	713823	3	0.166055	0.058595	0.0236
ctg1895	396209	5	0.18255	0.0473844	0.0238
tig00032820	222414	9	0.18724	0.0487935	0.024
ctg1000	842217	7	0.22492	0.0470978	0.0241
ctg1927	300272	18	0.262827	0.0426648	0.0241
ctg5022	112713	1	0.0852338	0.0625739	0.0242
contig_27486	583614	6	0.369698	0.0403635	0.0243
tig00009809	500401	7	0.303219	0.0424586	0.0244
ctg938	495023	7	0.263888	0.0425658	0.0245
ctg3995	134201	5	0.264305	0.0486066	0.0246
contig_41428	986481	7	0.282152	0.0422732	0.0246
ctg886	422362	3	0.215347	0.0539842	0.0248
tig00001819	750056	11	0.224429	0.0509636	0.0252
ctg4802	122455	7	0.41488	0.0364712	0.0252
ctg441	371899	5	0.143449	0.0398169	0.0253
tig02173502	236202	4	0.227654	0.0393168	0.0255
tig00038168	678826	1	0.24619	0.0482547	0.0257
ctg6554	232069	1	0.135556	0.0604718	0.0258
ctg6873	98417	11	0.325422	0.0450985	0.0259
tig00014480	370991	1	0.297622	0.0430391	0.0259
tig00034432	285275	6	0.333469	0.0364204	0.0259
contig_4609	481999	3	0.113596	0.0427415	0.0262
tig02169837	497673	1	0.059471	0.0673942	0.0263
contig_18881	477063	5	0.266381	0.0445855	0.0263
ctg11184	66172	3	0.356514	0.0349759	0.0263
ctg29730	23533	1	0.168616	0.0589023	0.0264
ctg2431	478108	1	0.283301	0.0425728	0.0264
contig_16699	336246	2	0.311365	0.041207	0.0266
tig02169793	430736	1	0.155127	0.0586755	0.0267
ctg8693	144496	5	0.0964195	0.0481317	0.027
tig00398795	243475	1	0.148085	0.0577857	0.0271
tig00395624	1428496	3	0.137984	0.0552206	0.0271
ctg9626	76951	3	0.256043	0.0483171	0.0275
ctg11389	66082	9	0.372282	0.0373549	0.028
tig02169652	1201699	2	0.352005	0.0386041	0.0282
ctg5652	210066	1	0.263654	0.0444021	0.0285
ctg2245	341913	2	0.0914014	0.0603035	0.0286
ctg26890	27048	1	0.342507	0.0357131	0.0286
contig_18912	453046	5	0.183018	0.051113	0.0287
ctg1998	380250	2	0.0903029	0.0535947	0.0288
contig_33466	924322	1	0.249124	0.0471945	0.0288
ctg9832	74507	3	0.181915	0.0480626	0.029
ctg3393	178810	3	0.294434	0.0393698	0.029
tig00021095	706838	3	0.249642	0.0458803	0.0292
ctg5089	602227	8	0.106127	0.057406	0.0296
ctg17358	84937	1	0.322339	0.0386028	0.0296
tig00005290	982722	6	0.140696	0.0341004	0.0297
tig00396193	349908	7	0.148762	0.0489772	0.0299
tig00009952	997434	8	0.294713	0.0449367	0.0299
ctg39019	16809	3	0.157453	0.0567295	0.0305
tig02187648	272234	2	0.159832	0.0554452	0.0307
tig00398309	675622	3	0.293151	0.0399694	0.0307
tig00001240	624434	5	0.130477	0.055633	0.0309
ctg18194	41279	13	0.255255	0.0445186	0.0312
ctg23045	56086	1	0.222009	0.0504246	0.0313
tig00401853	799671	6	0.255405	0.0422971	0.0313
ctg7012	97782	5	0.297831	0.0417271	0.0313
ctg4129	130558	4	0.314585	0.039703	0.0315
ctg26192	27689	5	0.0993612	0.0454878	0.0316
ctg2749	157293	1	0.296934	0.0400679	0.0319
ctg7591	129623	1	0.422983	0.020358	0.032
tig00056019	525453	2	0.155355	0.0450207	0.0324
contig_18270	585435	1	0.223418	0.0361629	0.0324
ctg9644	230838	1	0.173836	0.0541235	0.0326
tig00010483	395357	3	0.231729	0.0421425	0.0326
contig_24034	400000	3	0.168658	0.0522439	0.0327
ctg2697	326095	1	0.125303	0.0590643	0.0329
ctg30757	22452	1	0.185027	0.0527581	0.0329
ctg7436	254757	1	0.184351	0.0448625	0.033
ctg16404	46102	10	0.404626	0.0351365	0.0331
tig00396989	256575	3	0.125249	0.0596333	0.0332
ctg16715	45693	1	0.249886	0.0470997	0.0334
tig02186379	882378	3	0.241481	0.0373891	0.0336
ctg8456	68528	2	0.371851	0.0299246	0.0338
contig_6581	301220	4	0.227284	0.0472987	0.0342
tig00021640	847352	16	0.201807	0.0397096	0.0343
ctg16345	48437	1	0.0717224	0.0574236	0.0344
ctg27540	25015	1	0.303401	0.0388488	0.0345
tig00396557	253842	2	0.216381	0.0460856	0.0347
ctg22966	31916	7	0.17852	0.0327031	0.0347
ctg33031	21499	1	0.255041	0.0463482	0.0349
tig00396787	1151301	2	0.190171	0.0432422	0.035
ctg9632	133344	8	0.200628	0.0410025	0.035
tig00396308	1636357	4	0.231797	0.0450108	0.0351
tig00401031	363138	7	0.271461	0.0375039	0.0351
tig00052878	266346	2	0.153467	0.0552219	0.0352
tig00397102	219678	1	0.2464	0.0404974	0.0355
contig_43517	412687	8	0.409384	0.0320361	0.0361
ctg8248	174537	4	0.129473	0.0526447	0.0363
ctg29282	24537	2	0.281945	0.0340961	0.0364
contig_23455	263809	4	0.252685	0.0467727	0.0365
tig00396953	1025232	6	0.191406	0.0381558	0.0365
contig_30393	848990	6	0.328835	0.0375917	0.0365
ctg22197	32559	2	0.169826	0.0525843	0.0367
ctg3408	297141	1	0.266939	0.0426494	0.0367
tig00397167	405286	4	0.205675	0.0418992	0.037
tig00085574	221342	1	0.14621	0.05622	0.0374
contig_52764	335237	1	0.236669	0.0456415	0.0375
ctg17359	88633	2	0.1882	0.0465616	0.0376
tig00072605	1254308	3	0.255811	0.0388208	0.0378
tig00056339	458927	3	0.227773	0.0318228	0.038
tig00012334	1483541	10	0.2265	0.0365863	0.0384
tig02170558	450451	1	0.198149	0.0477925	0.0385
tig00396906	536846	3	0.331804	0.0348822	0.0386
ctg2331	284205	8	0.185066	0.0503248	0.039
ctg3799	886088	4	0.371497	0.0318804	0.039
tig02175078	351916	1	0.130933	0.0576817	0.0391
ctg23126	36608	1	0.162472	0.0546342	0.0392
ctg19902	37382	1	0.122318	0.0530156	0.0396
tig02172441	292959	3	0.0607481	0.0566647	0.0398
tig02169480	411259	5	0.242604	0.0397705	0.0403
tig00397010	391401	6	0.336662	0.0340872	0.0403
ctg5256	116043	5	0.0715138	0.0558906	0.0407
ctg11197	67551	2	0.175723	0.0390785	0.0412
ctg12246	63216	1	0.0995933	0.0574296	0.0416
contig_9881	580440	7	0.260938	0.0337079	0.0417
contig_56399	458482	3	0.21096	0.0405485	0.0419
ctg7702	127480	1	0.164338	0.0440938	0.042
scaffold_46359	378012	3	0.146513	0.0407373	0.042
contig_26757	510540	2	0.391233	0.026559	0.0424
tig00002426	314643	3	0.253538	0.0438109	0.0426
ctg21119	56462	1	0.132597	0.0542906	0.0429
tig02171123	271405	5	0.237318	0.0415719	0.043
ctg120	638507	1	0.208093	0.0444072	0.0436
contig_1892	532185	1	0.272488	0.0379991	0.0436
tig00013160	523727	7	0.150536	0.0427975	0.0439
tig00075681	382639	7	0.325266	0.0351709	0.0444
ctg4024	494457	1	0.183945	0.0465572	0.0455
ctg117	620042	6	0.29254	0.0339922	0.0459
ctg35522	33765	1	0.144028	0.0483141	0.046
tig00006917	607877	7	0.316788	0.0416421	0.046
ctg5047	542881	1	0.265471	0.0386998	0.0464
ctg24635	28702	1	0.259327	0.0381508	0.0464
ctg15750	198890	2	0.295012	0.0317584	0.0465
ctg335	445921	1	0.0439171	0.0540401	0.0467
ctg2209	258152	6	0.378939	0.0332211	0.047
contig_15754	440990	1	0.116873	0.054419	0.0471
ctg4966	236235	15	0.303669	0.0373506	0.0471
ctg29668	36919	1	0.260443	0.0395157	0.0472
tig00403985	917864	1	0.100971	0.0545966	0.0474
ctg16173	91888	1	0.353521	0.0285424	0.0475
tig00003249	854161	1	0.0943	0.0547422	0.0477
ctg6324	262359	4	0.272041	0.0343897	0.0477
ctg13176	74173	6	0.25284	0.0423503	0.0478
tig00396591	1081309	1	0.033111	0.0555318	0.0482
ctg5307	209734	1	0.203312	0.0476244	0.0482
tig00396415	419492	1	0.291551	0.0366695	0.0487
ctg1461	589194	3	0.268273	0.0342057	0.0487
tig00001955	741964	10	0.298743	0.0299159	0.0489
tig00000226	1241487	4	0.194125	0.0366968	0.049
contig_24331	586665	2	0.278965	0.0382363	0.0491
tig00022921	1617563	27	0.160073	0.0371236	0.0495
contig_13875	400802	6	0.149963	0.0462507	0.05
tig00396707	583320	1	0.13028	0.0508222	0.0501
tig02169831	1370563	1	0.0657605	0.0429931	0.0502
tig00087718	454750	8	0.255265	0.0369121	0.0503
ctg6362	113516	1	0.129761	0.0534285	0.0504
contig_19519	364393	1	0.259087	0.0387301	0.0504
tig00060542	219432	3	0.203789	0.0403872	0.0509
ctg1505	251746	1	0.214453	0.0440588	0.051
contig_7084	674387	2	0.0785295	0.0434957	0.0512
ctg122	536279	1	0.259737	0.0380864	0.0514
tig02169873	368293	1	0.31638	0.0309013	0.0514
ctg3180	210723	1	0.103588	0.0470369	0.0515
tig00053279	858646	5	0.266837	0.0307014	0.0515
ctg20437	72760	2	0.146948	0.0508705	0.0516
ctg13230	56304	5	0.444957	0.0251998	0.0517
ctg3559	233024	3	0.224807	0.0343076	0.0519
tig00012074	455278	4	0.378704	0.0223566	0.0521
contig_14276	464119	3	0.360778	0.0289201	0.0525
tig00051157	754715	4	0.283458	0.0369903	0.0532
scaffold_4869	488840	2	0.239554	0.0371645	0.0534
ctg447	469335	1	0.103824	0.0512948	0.0535
ctg2696	236870	1	0.166354	0.0469515	0.0538
contig_36004	642631	15	0.324734	0.0343255	0.054
ctg33402	18884	12	0.196126	0.0363876	0.0544
ctg16121	46856	4	0.220665	0.0432603	0.0549
tig00009944	967587	6	0.320195	0.0338765	0.055
ctg5968	183496	3	0.24768	0.0393629	0.0553
tig00403395	786131	4	0.217659	0.0430742	0.0555
ctg5975	161718	5	0.358118	0.0267692	0.0556
tig00008647	556418	2	0.121599	0.0411811	0.0557
tig00020462	820660	6	0.235056	0.0408767	0.0558
tig00011294	435001	8	0.233861	0.0345463	0.0558
tig00095300	212648	1	0.140867	0.0371768	0.0565
scaffold_65312	307975	1	0.124144	0.0501022	0.057
ctg11514	65566	6	0.176819	0.0442134	0.057
ctg81	453102	1	0.208885	0.0412079	0.057
ctg15895	44998	1	0.233924	0.0399588	0.0575
ctg13033	55628	2	0.118186	0.0421738	0.0576
ctg1380	576893	6	0.200416	0.0370747	0.0578
tig00402879	668623	6	0.161917	0.0277294	0.0579
tig00010398	706136	2	0.14153	0.0401229	0.0581
tig00402138	797966	2	0.432593	0.0166604	0.0581
scaffold_10725	716497	14	0.191624	0.0384107	0.0585
ctg6917	123434	4	0.307465	0.033694	0.0588
ctg59383	6543	1	0.337006	0.0276693	0.0594
scaffold_15707	587030	2	0.196605	0.040499	0.0599
tig00012553	1156763	4	0.212397	0.0258616	0.06
ctg971	541096	8	0.218165	0.0358487	0.0607
ctg18166	109389	1	0.13461	0.0467719	0.0608
tig00026489	374319	1	0.339352	0.0311428	0.061
tig00012863	435582	1	0.329486	0.0300795	0.0611
tig02169483	613103	7	0.218701	0.0390561	0.0613
ctg10931	162315	5	0.165925	0.0342208	0.0613
contig_53973	398156	1	0.356277	0.0270254	0.0613
ctg9020	80434	3	0.192765	0.0431961	0.0615
ctg1036	394758	1	0.346921	0.0263678	0.0616
tig02186551	485617	1	0.132766	0.0384579	0.0618
ctg1896	469057	2	0.239483	0.0255847	0.062
contig_51102	459059	1	0.188401	0.043535	0.0624
ctg40136	16287	2	0.251061	0.0384243	0.063
ctg3960	219660	3	0.247135	0.0367686	0.0634
tig00094964	554302	10	0.26646	0.0309006	0.0636
contig_11056	828308	1	0.0687752	0.0459814	0.0639
ctg591	438264	4	0.172713	0.0324511	0.064
ctg820	811518	6	0.273441	0.0241104	0.0648
contig_1907	606618	3	0.305618	0.0293629	0.0649
ctg629	375856	8	0.290453	0.0306507	0.065
tig00396772	615465	8	0.225008	0.0278939	0.065
scaffold_63216	219384	1	0.194509	0.0409124	0.0651
ctg7121	96465	3	0.37415	0.024414	0.0651
ctg12875	118304	5	0.410545	0.0173681	0.0653
ctg15148	64402	6	0.247202	0.0266677	0.0656
tig02173246	302649	1	0.2469	0.0365779	0.0666
ctg10358	88629	8	0.363923	0.0266995	0.0666
ctg6590	94434	1	0.0973957	0.0461189	0.0669
tig00396454	341977	6	0.322332	0.0325638	0.0669
ctg1953	404025	6	0.307626	0.0302718	0.0669
tig00399629	518206	1	0.11219	0.0463598	0.0671
contig_21048	364039	9	0.231096	0.0377162	0.0671
ctg2288	543449	1	0.147673	0.0383964	0.0676
tig02188736	360770	6	0.295694	0.0323975	0.0685
tig00395718	564760	6	0.269615	0.0318765	0.0687
tig00403120	260950	8	0.438672	0.0224986	0.0694
ctg2393	207005	1	0.117108	0.0473516	0.0695
ctg10102	402089	1	0.308757	0.0311391	0.0697
tig00039376	596493	4	0.387311	0.0210637	0.0698
tig00399515	978291	14	0.344201	0.030081	0.07
tig02170292	406180	3	0.278991	0.0339061	0.0704
tig00006320	1548266	7	0.298177	0.0258791	0.0704
tig00397678	343430	2	0.15334	0.0424706	0.0705
contig_3763	926234	6	0.1588	0.0346034	0.0707
ctg5599	205566	3	0.250161	0.0325936	0.072
contig_31380	682858	1	0.248217	0.0362097	0.0723
ctg1483	426845	1	0.099739	0.0410731	0.0726
ctg6099	103822	8	0.215133	0.03575	0.0726
ctg3340	145592	2	0.227065	0.0381616	0.0734
ctg1981	391910	4	0.168919	0.0313662	0.0746
tig00399415	429662	6	0.412388	0.0246042	0.0751
ctg31731	73812	1	0.155214	0.0442338	0.076
ctg6730	173209	2	0.195603	0.026789	0.076
tig02175514	409057	3	0.154837	0.0296022	0.0767
contig_18300	741972	5	0.440568	0.01432	0.0767
ctg24297	29782	6	0.367675	0.0258053	0.0771
tig00395577	504154	4	0.105113	0.027974	0.0773
tig00004287	748237	3	0.223065	0.0225339	0.0776
ctg4959	267811	3	0.199706	0.0353583	0.0777
tig00014637	265440	3	0.301988	0.0308239	0.078
contig_23659	1240781	11	0.214447	0.0355011	0.0781
ctg22524	30860	1	0.291041	0.0296691	0.0781
ctg23170	44939	1	0.183819	0.040792	0.0784
tig02172874	371406	3	0.185908	0.0329583	0.0789
tig02171858	251538	5	0.104825	0.0426197	0.0796
tig00017296	468995	7	0.172253	0.0380165	0.08
tig00399136	311364	2	0.288692	0.0219024	0.08
ctg2918	491192	4	0.262972	0.0339076	0.0801
tig00395851	811956	1	0.293393	0.0292043	0.0802
tig00396045	315602	1	0.203935	0.0393089	0.0803
contig_13197	455877	5	0.21005	0.0390328	0.0803
tig00401976	530010	11	0.237475	0.0315908	0.0803
tig00028491	815577	1	0.295867	0.0308655	0.0807
ctg1332	209734	8	0.178679	0.0283925	0.0812
tig00402372	249817	1	0.255321	0.0332439	0.0813
ctg5322	128455	1	0.197094	0.0384589	0.0827
ctg3135	633471	4	0.151862	0.0302662	0.0829
ctg1052	707240	5	0.248959	0.0304476	0.083
tig00395741	1163745	7	0.150879	0.0342358	0.0834
ctg2055	186193	1	0.184572	0.0387934	0.0844
ctg7830	175838	1	0.216931	0.0354943	0.0852
ctg2397	191799	1	0.186879	0.0364443	0.0854
contig_37294	398132	4	0.139703	0.0339628	0.0854
ctg9502	116796	2	0.228092	0.0360949	0.0856
ctg31582	46656	2	0.295631	0.0303942	0.0865
tig00011865	1265338	6	0.324429	0.0282017	0.0868
tig00044101	368905	3	0.284882	0.0258686	0.0868
tig00001218	1336257	4	0.176223	0.0301751	0.0871
tig00012443	883435	8	0.508668	0.010749	0.0876
tig00398731	381291	4	0.237432	0.0303076	0.088
contig_52069	314819	12	0.220892	0.0226108	0.0883
tig00007377	562298	17	0.259774	0.0298849	0.0884
tig00055777	834326	4	0.351401	0.0256974	0.0887
ctg7333	248012	4	0.139824	0.0359595	0.0895
ctg615	323150	5	0.333369	0.026276	0.091
tig00065268	800706	8	0.31322	0.0250514	0.0913
ctg40	674212	7	0.253303	0.0253866	0.0915
ctg2294	174791	1	0.360135	0.0186872	0.0916
tig02170472	434111	3	0.2186	0.0245859	0.0918
ctg8845	128516	1	0.172381	0.037196	0.0925
ctg9202	78296	8	0.208038	0.0327825	0.0925
ctg14642	50316	2	0.216898	0.0335227	0.0936
tig00003533	1523134	11	0.161836	0.0302399	0.0936
tig00400224	321049	5	0.34221	0.0225698	0.0941
tig02168986	1298228	9	0.281641	0.0289742	0.0946
tig00019190	1004314	3	0.106884	0.0342146	0.0952
ctg5754	111839	1	0.282065	0.0291502	0.096
tig00025485	974134	1	0.249212	0.0310086	0.0962
tig02173306	339606	10	0.199688	0.0290802	0.0963
contig_9316	563718	1	0.286265	0.027032	0.0963
ctg20376	35832	2	0.0811438	0.033398	0.0965
ctg1882	268473	3	0.306634	0.0277498	0.0967
ctg30912	29980	1	0.174894	0.0245737	0.097
tig00397234	768625	3	0.110514	0.0350976	0.0971
contig_39781	655175	4	0.162867	0.0247839	0.0982
ctg2029	438676	16	0.214175	0.0246687	0.0991
contig_16550	324209	1	0.252427	0.0295433	0.0993
ctg17499	42256	10	0.24153	0.0290473	0.0993
tig00025802	371027	8	0.469444	0.0168406	0.0994
tig00398163	841317	2	0.0850505	0.0317271	0.1
tig00092050	598562	8	0.2254	0.0260065	0.1
contig_25650	217746	1	0.13228	0.0395722	0.1004
tig02172578	541140	3	0.18203	0.0351279	0.101
tig00398587	867860	3	0.195179	0.0251521	0.1014
tig00013870	715056	5	0.257458	0.0257099	0.1015
ctg19559	76023	1	0.10571	0.0325771	0.1017
ctg4443	120157	2	0.301314	0.0295422	0.102
tig00396799	523015	4	0.249657	0.026354	0.1034
tig00036920	628439	4	0.252626	0.0295335	0.1039
scaffold_94674	680024	2	0.256173	0.029314	0.1041
tig00052769	266873	4	0.369325	0.0207924	0.1042
ctg7751	85816	1	0.213884	0.032424	0.1043
ctg5042	213268	1	0.131338	0.037305	0.1044
ctg922	1057594	3	0.178342	0.0328702	0.1046
ctg14714	49084	7	0.210852	0.0330958	0.1054
contig_28370	232401	3	0.371429	0.0167138	0.1054
ctg15042	49812	2	0.201587	0.0268619	0.1057
ctg978	585390	11	0.187942	0.0255145	0.1062
tig00397795	932899	12	0.278676	0.025693	0.1071
tig00049835	345574	1	0.264983	0.0277846	0.1076
ctg2290	342104	5	0.271482	0.0267311	0.1081
tig00076432	494427	1	0.076049	0.0334154	0.1083
contig_42321	807301	2	0.200111	0.0299736	0.1087
ctg9969	72843	1	0.289892	0.027069	0.1088
tig00401650	707187	5	0.415516	0.0160113	0.1089
contig_42310	1685085	14	0.239096	0.0224517	0.1098
tig00009735	831506	5	0.362846	0.019911	0.1099
tig00397363	369024	2	0.306638	0.0259061	0.11
tig00035554	547632	2	0.181856	0.0331631	0.111
ctg190	396973	4	0.422795	0.0179125	0.111
tig00040410	358271	4	0.245285	0.0288881	0.1111
tig00395592	338297	2	0.182418	0.0264511	0.1112
tig02187012	489260	5	0.111624	0.0380556	0.1116
tig00396482	1492648	3	0.144297	0.0367633	0.1117
tig00002140	824019	1	0.0661557	0.0358967	0.1121
ctg10316	256538	1	0.0950867	0.0312281	0.1122
ctg11946	61955	2	0.0716576	0.0388549	0.1124
tig00396046	377165	1	0.0906943	0.0371133	0.1124
ctg4972	260808	1	0.174299	0.0348762	0.1124
ctg4822	190782	7	0.0779968	0.0377786	0.1125
tig00043743	477109	7	0.340745	0.0210896	0.1129
contig_39825	201903	2	0.101886	0.0350047	0.114
ctg7729	90060	2	0.197995	0.0292789	0.1143
contig_19940	271251	1	0.241751	0.0290614	0.1145
contig_24200	284891	2	0.338126	0.0224393	0.1145
contig_1867	386438	7	0.212712	0.0308238	0.1146
tig00014319	771882	3	0.253894	0.0217511	0.1146
ctg3812	587781	5	0.152571	0.021637	0.1152
ctg200	686270	3	0.1431	0.0271098	0.1165
ctg4088	151336	1	0.169365	0.0323861	0.1173
contig_34420	534918	7	0.449	0.0132291	0.1174
ctg31486	22527	2	0.137716	0.0362132	0.1181
tig00031516	490907	11	0.347058	0.0100415	0.1182
ctg10839	105569	4	0.324169	0.0177465	0.1185
contig_27827	573841	2	0.178342	0.0321939	0.1187
ctg10573	66024	3	0.191758	0.0329764	0.1195
ctg308	342101	4	0.242519	0.0242293	0.1206
ctg1449	311382	5	0.164291	0.0273952	0.1209
tig02188414	611268	15	0.14749	0.024226	0.1216
tig00010409	860270	17	0.253084	0.0282469	0.1217
tig00398415	431708	1	0.144202	0.0351804	0.1221
ctg1377	291711	14	0.262554	0.0262895	0.1221
tig00403837	472304	6	0.18278	0.018824	0.1223
contig_14989	220416	1	0.23897	0.0284435	0.1247
ctg13486	64113	4	0.138758	0.0249663	0.1247
tig00095047	355461	2	0.288631	0.0240788	0.125
contig_68927	593454	4	0.24806	0.0188025	0.1255
scaffold_23509	388149	3	0.0945936	0.0328222	0.1263
tig00031334	488180	2	0.0903	0.0297338	0.1269
ctg11195	64099	2	0.242319	0.026459	0.1273
tig00054655	279091	11	0.347838	0.0221466	0.1276
contig_13059	338872	1	0.253571	0.0252971	0.1279
tig02172089	485835	3	0.271279	0.0235946	0.1286
tig00038539	404378	3	0.187226	0.0255335	0.1287
tig00396849	528231	3	0.251616	0.0258733	0.1292
ctg5426	318738	6	0.231116	0.0236863	0.1293
contig_9160	324608	3	0.281603	0.0234498	0.1294
tig02186395	595854	2	0.199922	0.0232901	0.1299
ctg25379	64759	2	0.169104	0.0302677	0.1301
contig_17614	363950	2	0.279859	0.0247751	0.1307
tig02171876	556263	8	0.225385	0.0194123	0.1307
tig02170524	305717	3	0.138395	0.0250954	0.1308
tig00398102	347227	2	0.248111	0.0267759	0.1312
contig_53901	913944	2	0.287603	0.0233055	0.1313
ctg13885	86125	3	0.187021	0.0292021	0.1314
ctg3512	238290	6	0.201845	0.0279165	0.132
ctg1228	217822	5	0.319173	0.0199949	0.1321
ctg9190	77655	2	0.310039	0.0205482	0.1323
ctg4765	248602	2	0.104396	0.0359071	0.1324
ctg10474	74107	1	0.202654	0.0300482	0.1326
tig00049172	244735	15	0.20791	0.0188397	0.1327
ctg7278	146418	2	0.297776	0.0227657	0.1331
contig_6879	842352	17	0.283721	0.0233509	0.1334
ctg4633	247280	1	0.114476	0.0333329	0.1341
ctg7736	138851	1	0.12106	0.0330533	0.1343
ctg9946	104536	1	0.326303	0.0204004	0.1347
ctg3348	307910	1	0.387673	0.013122	0.1347
ctg22537	40060	3	0.0665307	0.0325405	0.1355
tig00397735	344122	5	0.202093	0.0236002	0.1358
ctg3937	134666	2	0.108093	0.031087	0.1373
ctg12352	144582	1	0.344507	0.0165722	0.1384
ctg8167	178131	1	0.159527	0.0194372	0.1389
ctg3133	204978	8	0.342225	0.0202978	0.1394
ctg2695	246890	5	0.305613	0.0230053	0.1395
tig00050794	595241	3	0.242161	0.0202496	0.1395
ctg2873	202807	1	0.114731	0.0343976	0.1406
ctg9753	69859	2	0.179939	0.029132	0.1408
ctg5471	112247	5	0.20638	0.0268055	0.1414
contig_48697	299926	3	0.376615	0.0134169	0.1414
ctg2004	422001	9	0.233449	0.0236107	0.1439
ctg16374	46258	8	0.275611	0.0160305	0.1444
ctg14701	92059	2	0.309532	0.0222959	0.1448
tig02171455	959563	1	0.355865	0.0152066	0.1458
ctg8519	117111	1	0.263091	0.024052	0.147
ctg9447	115335	3	0.276458	0.0202822	0.147
contig_12207	344708	4	0.183541	0.0298369	0.1473
tig00402293	311504	3	0.342616	0.0183283	0.1477
ctg50939	11056	1	0.21896	0.0255153	0.1489
ctg5094	350740	3	0.284854	0.0222065	0.149
ctg6888	173630	5	0.252072	0.0240688	0.1493
tig00400633	450002	1	0.259906	0.0230116	0.1496
contig_18268	617667	2	0.160873	0.0237627	0.1508
ctg31901	21456	2	0.148369	0.0224447	0.1521
ctg14248	103089	12	0.165612	0.0235595	0.1522
ctg2336	293455	4	0.257364	0.0226104	0.1523
ctg12554	70604	1	0.383601	0.0120766	0.1524
tig00041114	938714	10	0.251987	0.0241924	0.1531
tig00020255	2097197	4	0.200626	0.0158012	0.1533
tig00014486	560161	7	0.208685	0.025406	0.1534
ctg5955	149833	1	0.186068	0.0291915	0.1537
ctg28425	26067	1	0.166523	0.0276567	0.1545
ctg15722	48597	1	0.0937262	0.0321497	0.1547
tig02170588	927838	3	0.182072	0.0137901	0.1551
tig02174016	236047	2	0.218339	0.0248037	0.1553
ctg36169	16644	3	0.168782	0.0227935	0.1559
ctg5319	137218	5	0.352339	0.0187076	0.156
tig02169264	426178	1	0.323447	0.018917	0.1561
ctg4086	130934	3	0.220537	0.0261683	0.1568
contig_48487	430468	7	0.176199	0.0198236	0.157
contig_4005	268413	5	0.211935	0.0174354	0.1576
tig00067460	364697	3	0.352447	0.0146373	0.1577
tig00006887	1374660	2	0.345741	0.0170099	0.158
contig_9526	719582	2	0.37236	0.0141379	0.1581
ctg2580	164974	1	0.279609	0.0218213	0.1592
ctg2176	240940	2	0.131717	0.0304325	0.1599
tig00397303	1139691	3	0.122028	0.0245472	0.161
ctg21136	35148	1	0.193117	0.02544	0.1625
ctg2246	235283	2	0.213932	0.0201828	0.1631
tig00400623	436297	1	0.320992	0.0166081	0.1634
tig00000976	1174329	12	0.260682	0.0121336	0.164
ctg12458	144718	1	0.229017	0.0235321	0.1643
tig00022120	650579	1	0.148098	0.0285961	0.1644
tig00398726	672806	1	0.237408	0.0237941	0.1646
ctg14981	50209	1	0.237657	0.0213674	0.1654
ctg956	442449	1	0.225737	0.0232765	0.1658
ctg10934	69119	6	0.324878	0.0187072	0.166
tig00067412	285212	1	0.126482	0.0290422	0.1663
contig_5207	409274	15	0.285802	0.0223104	0.1671
tig00017462	452237	1	0.178283	0.0273202	0.1696
scaffold_57123	698343	3	0.143833	0.0262397	0.1697
tig00004876	725133	1	0.376654	0.0114552	0.1697
contig_27767	324240	3	0.413723	0.0089923	0.1701
contig_27216	489124	1	0.187387	0.0257623	0.1706
tig00034901	542379	6	0.233921	0.0206301	0.1716
ctg4142	283712	3	0.166838	0.0199386	0.173
ctg4368	156690	10	0.337701	0.0191245	0.173
ctg1757	197352	1	0.324728	0.015188	0.1732
ctg15865	262610	2	0.380505	0.0134029	0.1732
ctg2892	162450	1	0.0509071	0.0291553	0.1738
tig02169402	1346358	5	0.272264	0.0186213	0.1741
tig00030293	499278	10	0.248532	0.0180612	0.1749
contig_9266	400374	7	0.237102	0.0179704	0.1763
ctg13393	56688	12	0.172194	0.0187548	0.1765
ctg12310	59610	1	0.186271	0.0252936	0.1767
ctg13748	93108	5	0.247546	0.0219863	0.1767
tig02170177	675280	4	0.341208	0.0168376	0.1777
tig00047747	520343	10	0.382137	0.0175344	0.1782
ctg28607	20096	2	0.230418	0.0221127	0.1797
ctg136	393986	2	0.22566	0.0195624	0.1797
ctg7940	870028	1	0.351331	0.0132329	0.1805
ctg1223	231197	1	0.159442	0.0272692	0.1814
ctg2024	241686	10	0.249133	0.0218682	0.1814
tig00013252	704132	3	0.253544	0.017339	0.1824
tig00015418	430920	2	0.257778	0.0207906	0.1828
tig00047427	215122	1	0.100919	0.0271426	0.183
ctg5996	183610	1	0.148795	0.0265454	0.1834
tig00018293	491220	3	0.102503	0.0258245	0.1846
contig_25682	247942	1	0.244508	0.0206182	0.1846
tig00019692	1311592	2	0.223279	0.0203319	0.1848
ctg31411	22800	1	0.312051	0.0159251	0.185
contig_28094	304911	1	0.263101	0.0199146	0.1851
ctg58	577410	8	0.432856	0.00983502	0.1851
tig02172227	247409	1	0.244752	0.0217028	0.1853
tig00395632	1118853	2	0.299227	0.0190117	0.1854
tig00003427	642141	4	0.201924	0.0180435	0.1858
ctg16131	125915	2	0.092011	0.0254026	0.1868
tig00002144	1990210	6	0.284744	0.0174617	0.1882
ctg641	644179	11	0.421361	0.0150442	0.1882
tig00103826	512531	1	0.162607	0.0250948	0.1885
ctg11256	66331	6	0.371954	0.0142979	0.1888
ctg128	835180	11	0.365582	0.0141026	0.189
ctg5130	114906	5	0.320896	0.0167635	0.1891
tig00403669	210366	6	0.252533	0.0207241	0.1896
contig_18424	335265	2	0.206125	0.0199643	0.19
ctg23876	28747	7	0.355666	0.0137969	0.19
ctg197	369360	1	0.31903	0.0160593	0.1907
contig_28197	1091378	10	0.278833	0.0183178	0.1912
tig00051059	252625	2	0.173049	0.0216374	0.1925
tig00400766	576764	2	0.20557	0.0162857	0.1929
tig02169569	900060	6	0.23805	0.0170292	0.1947
ctg24821	78194	2	0.1679	0.0223286	0.1948
ctg13445	113468	3	0.229197	0.0212218	0.1954
ctg13554	95815	4	0.173571	0.0234662	0.1958
ctg3955	136729	1	0.302169	0.0161186	0.1958
tig00018405	594493	12	0.299544	0.017273	0.1975
ctg2064	174429	5	0.28026	0.0148819	0.1979
tig00403857	341728	4	0.199703	0.0207729	0.1987
tig02170072	566287	3	0.207303	0.0176805	0.1992
ctg416	480940	6	0.187946	0.0171354	0.1992
tig00068622	643852	15	0.294472	0.0154994	0.1992
scaffold_51090	201924	10	0.447389	0.0159385	0.1999
ctg8387	82843	1	0.170938	0.0244537	0.2012
ctg2486	168115	1	0.302649	0.0153006	0.2014
tig02171089	681003	4	0.15289	0.0180772	0.2015
ctg6384	157654	2	0.288736	0.0174101	0.2016
tig02173057	245732	10	0.273623	0.0172835	0.2019
contig_34921	726249	1	0.170548	0.0227238	0.202
tig00009046	363448	4	0.28786	0.0172896	0.203
ctg1363	310217	2	0.29804	0.0168224	0.203
ctg5199	117210	5	0.311112	0.0160208	0.2043
contig_40126	220821	6	0.401046	0.0120074	0.2044
ctg19	1757703	1	0.278899	0.0099449	0.2049
tig00016242	349565	3	0.332806	0.0150461	0.2051
ctg4226	130450	2	0.318951	0.0144604	0.2054
ctg12753	107548	5	0.246483	0.019148	0.2058
contig_14639	342501	1	0.237103	0.0198553	0.2064
ctg4442	128076	1	0.198754	0.021541	0.2068
tig00395829	939538	1	0.0849167	0.024535	0.2072
tig00031330	337571	4	0.266847	0.0179062	0.2077
ctg7623	319599	2	0.183009	0.0147508	0.2089
contig_6376	506229	18	0.310843	0.0155509	0.209
ctg9604	129815	2	0.304184	0.013373	0.2115
contig_27424	766992	2	0.190964	0.0220227	0.2118
ctg22309	32068	1	0.260712	0.0181124	0.2118
tig00396717	1067560	2	0.256353	0.0123612	0.2121
ctg10292	137413	7	0.371041	0.0129118	0.2129
ctg5912	109367	3	0.149087	0.0220991	0.213
ctg5899	178746	6	0.191883	0.0178615	0.2132
ctg1298	491818	3	0.22125	0.0199659	0.2134
ctg24568	81426	1	0.266191	0.0171966	0.2134
ctg5333	174133	2	0.406851	0.00965023	0.2135
contig_4852	367073	1	0.319806	0.0122352	0.2136
tig00398853	541814	2	0.21862	0.0193689	0.2137
ctg791	410033	2	0.311476	0.0153708	0.2137
tig00395565	484104	2	0.103499	0.0212523	0.2138
contig_49819	327541	2	0.140203	0.0232661	0.2139
ctg501	324510	1	0.24216	0.0179916	0.2147
ctg4951	130550	1	0.313223	0.0133946	0.2161
ctg2384	234273	2	0.215938	0.0193466	0.2178
contig_30589	301511	3	0.189531	0.0178638	0.2179
ctg812	258346	3	0.392058	0.0110117	0.2184
tig00014463	384586	8	0.31309	0.0151989	0.2185
tig00083023	456639	1	0.185487	0.0211767	0.2193
tig00034708	906525	5	0.273278	0.0137825	0.2202
tig00032134	632509	1	0.22545	0.0176712	0.2205
ctg505	732007	2	0.316017	0.0142366	0.2215
ctg46	597493	4	0.274048	0.0149504	0.2218
ctg2815	148288	3	0.231535	0.0149053	0.2228
ctg13430	177202	1	0.350439	0.0118479	0.2243
ctg10144	130904	9	0.188131	0.0176583	0.2246
ctg19555	38077	6	0.248246	0.0162515	0.2256
tig00396649	1110334	6	0.24821	0.014735	0.2257
ctg607	520191	2	0.34939	0.0115962	0.226
ctg13400	51769	2	0.338622	0.0127203	0.2261
ctg3204	256046	3	0.276488	0.0176156	0.2268
tig00027088	326734	1	0.213684	0.0185119	0.2273
ctg22944	32023	2	0.195612	0.0190017	0.2281
ctg7818	171048	5	0.270109	0.0124124	0.2281
ctg6202	106203	1	0.256764	0.0161499	0.229
contig_28334	417081	3	0.190299	0.0197931	0.2296
contig_9938	210024	2	0.325112	0.0130886	0.2296
tig02170329	932701	1	0.172998	0.01915	0.2315
ctg18773	38018	11	0.0863355	0.0155025	0.2317
contig_28122	981579	3	0.305298	0.0160551	0.2325
ctg1475	293470	1	0.355084	0.00920027	0.2333
ctg4863	119947	3	0.126867	0.0178453	0.234
contig_700	528404	10	0.220407	0.0151304	0.2342
ctg6562	100056	6	0.441376	0.011465	0.2347
ctg10095	116421	1	0.10563	0.0215205	0.235
ctg4981	238808	5	0.32336	0.0135873	0.2361
tig00395664	739937	1	0.374381	0.00862914	0.2374
tig00019413	834945	1	0.305325	0.0142175	0.2377
scaffold_4683	835377	8	0.298704	0.0143197	0.2389
tig00398125	242286	3	0.286445	0.0147455	0.2391
ctg26085	41784	2	0.225559	0.0175054	0.2405
contig_11800	293398	4	0.278898	0.0114503	0.2418
tig02186981	429664	1	0.252874	0.0140489	0.2423
ctg38	1002682	1	0.231299	0.0164862	0.2429
tig00052855	768200	1	0.237001	0.0163087	0.2439
ctg6837	427499	5	0.2752	0.0155647	0.2443
ctg7718	88837	3	0.247528	0.0146115	0.2444
ctg6668	100423	4	0.136627	0.0199093	0.2448
ctg17303	40441	1	0.342673	0.0107212	0.245
ctg1157	328581	1	0.195991	0.0160629	0.2454
tig00397358	211492	2	0.18221	0.0132768	0.2459
tig00395493	735867	3	0.196267	0.0159227	0.2462
ctg4715	460241	6	0.228663	0.0150252	0.2464
ctg9125	76434	2	0.13039	0.0128176	0.2472
ctg3365	406722	5	0.239283	0.015808	0.2481
tig00397775	602392	6	0.180857	0.0116937	0.2481
ctg177	471256	2	0.271785	0.0151782	0.2487
tig00053685	529554	8	0.240308	0.0127096	0.2489
contig_27618	278105	2	0.1461	0.0169861	0.249
ctg50003	20875	2	0.149062	0.0154837	0.2492
ctg15020	55150	1	0.179174	0.015351	0.2495
tig00399998	282483	1	0.121364	0.0181489	0.2506
contig_59892	425997	4	0.162496	0.0174064	0.2508
ctg23705	43644	4	0.158723	0.0137598	0.2515
tig00004411	978213	11	0.347924	0.0136196	0.2515
ctg4939	265483	1	0.133034	0.0198119	0.2518
contig_2258	313162	3	0.320626	0.0109426	0.252
ctg8985	210385	1	0.0882367	0.019677	0.2522
ctg415	311524	1	0.215957	0.0159962	0.2528
tig00001022	1086513	8	0.199576	0.0146989	0.2528
ctg3	1179550	12	0.200666	0.0136964	0.2536
tig02170971	414449	6	0.337833	0.00779229	0.2539
ctg34789	17479	3	0.258194	0.0151383	0.2543
ctg752	602464	4	0.404098	0.00642222	0.255
tig00395942	338607	1	0.314704	0.0120974	0.2573
tig00044057	466073	1	0.247094	0.0151739	0.2574
ctg6063	225047	2	0.293322	0.00745299	0.2577
ctg194	600697	4	0.199339	0.0125595	0.2584
tig00025127	537042	4	0.32129	0.0118736	0.2592
tig00104814	1793396	4	0.231817	0.0142975	0.2594
contig_8502	659955	3	0.311161	0.0119316	0.2594
ctg1950	226520	2	0.103657	0.0182709	0.2595
ctg41048	16536	1	0.366844	0.00799336	0.2616
ctg12304	99606	1	0.394001	0.0060584	0.2617
contig_16422	412391	9	0.271101	0.0122485	0.2624
tig00396252	2234354	4	0.211749	0.0105671	0.2627
ctg1175	1488075	10	0.223321	0.0119921	0.2631
ctg4676	655169	1	0.168283	0.0170665	0.2632
ctg13353	64487	2	0.218508	0.015463	0.2634
ctg1143	269436	16	0.373717	0.0112707	0.2649
tig00034225	431080	1	0.281352	0.0123932	0.2661
ctg9658	429156	1	0.162361	0.0151674	0.2662
tig00060048	455239	3	0.163881	0.015857	0.268
ctg946	261740	1	0.333931	0.0098838	0.2681
ctg9372	140531	2	0.217369	0.0146743	0.2688
tig00021227	391113	14	0.201103	0.0125854	0.2691
ctg1023	251366	2	0.189544	0.0121131	0.2701
ctg3033	172190	5	0.238484	0.0127206	0.2711
ctg755	377340	5	0.336047	0.0102618	0.2723
tig02186979	276463	3	0.354932	0.0070446	0.2723
ctg2509	192930	7	0.1392	0.0130991	0.2727
ctg10711	214766	4	0.299025	0.0103887	0.2741
ctg22323	60152	1	0.364677	0.00760398	0.2754
contig_29836	269249	3	0.206137	0.0146632	0.2759
tig02186286	784776	3	0.109276	0.0120665	0.276
ctg8119	176077	2	0.196468	0.0139203	0.2761
tig00031524	621365	16	0.368564	0.0103618	0.2762
scaffold_5606	863916	1	0.165137	0.0141837	0.2775
ctg48563	12119	3	0.327514	0.0102057	0.2791
ctg59	461472	1	0.175027	0.0154715	0.2792
contig_26333	3510238	20	0.233504	0.0111499	0.2797
tig00022871	832104	4	0.160434	0.0155333	0.2798
tig00011756	1256973	1	0.30831	0.0107395	0.2805
contig_50820	223879	2	0.308059	0.0112496	0.2806
tig00005188	869273	2	0.182083	0.0139173	0.2818
ctg386	578986	3	0.296368	0.010622	0.2843
ctg16687	60298	1	0.13625	0.0168458	0.2852
ctg4670	199821	1	0.169281	0.0147292	0.2864
ctg8567	83098	3	0.183858	0.0105329	0.2866
tig00396701	410243	4	0.243064	0.0114	0.2896
tig00060131	617991	6	0.324788	0.010013	0.2902
tig00402136	368560	3	0.295169	0.010333	0.2904
ctg2274	195032	2	0.308763	0.00968906	0.2904
ctg1809	1047252	2	0.162592	0.0143289	0.291
contig_26950	996727	3	0.343809	0.00848256	0.2915
ctg1967	178723	10	0.21808	0.00982552	0.2917
ctg1668	321688	12	0.334527	0.00884754	0.2925
contig_1209	476419	2	0.330252	0.00899993	0.2932
tig00002471	718824	3	0.229964	0.0127698	0.2936
ctg2179	338079	2	0.193065	0.0105623	0.2949
tig02173403	539115	3	0.401251	0.0069907	0.2953
scaffold_26714	221214	1	0.32746	0.0102259	0.2956
ctg5375	200329	3	0.19182	0.0119517	0.2967
contig_69386	378855	1	0.359481	0.00679688	0.2969
tig00405137	269972	5	0.381699	0.00709182	0.298
tig00396306	735482	12	0.165594	0.0121126	0.2994
tig00397477	419834	4	0.152319	0.0116598	0.2998
tig00398109	263642	5	0.31325	0.00873002	0.3011
tig02171032	898652	8	0.153632	0.0100943	0.3014
ctg15403	67458	2	0.225207	0.0112628	0.3021
tig00403306	291777	2	0.402559	0.00537351	0.3023
ctg9546	81194	5	0.265853	0.011159	0.3037
tig00003355	271986	1	0.151755	0.0129306	0.3042
contig_10263	505274	3	0.235657	0.00837964	0.3058
tig00050415	277569	6	0.122728	0.00939485	0.3061
tig00395483	847536	2	0.151648	0.0109249	0.3066
ctg1371	344290	1	0.172041	0.0127805	0.3068
contig_5161	1115787	5	0.243014	0.00856984	0.3073
tig00082947	362372	4	0.213052	0.01152	0.3079
ctg54	641522	2	0.259529	0.00839411	0.308
tig00027603	286992	4	0.435462	0.00457941	0.3084
ctg12719	60178	3	0.285845	0.0099614	0.3093
ctg19165	47385	2	0.354425	0.00633635	0.3111
tig02170901	829001	5	0.237323	0.00943113	0.3134
tig00030298	243623	6	0.110222	0.0104934	0.3146
contig_26028	448753	1	0.216893	0.012106	0.3148
ctg17209	43325	3	0.249001	0.00927773	0.3153
contig_12673	479480	10	0.368667	0.00738046	0.3157
tig00008230	1400285	4	0.259255	0.0102545	0.3159
ctg5832	158175	2	0.0837605	0.0130933	0.3164
ctg21811	69469	14	0.271035	0.00854819	0.3175
ctg5397	111370	1	0.291892	0.00880165	0.319
ctg11944	114540	6	0.334526	0.00922604	0.3203
ctg3846	305419	2	0.276288	0.00818808	0.3211
contig_34045	1449546	1	0.140778	0.0130136	0.3217
contig_3679	252125	1	0.111218	0.013868	0.3221
tig02169097	318812	1	0.233509	0.00916091	0.3227
tig00003558	705364	3	0.252467	0.00640907	0.3233
ctg21508	62935	3	0.129331	0.0124417	0.3234
ctg5497	203990	1	0.108891	0.0139161	0.3239
ctg1529	420124	8	0.358774	0.0058999	0.3246
tig00011771	645681	2	0.246151	0.00956699	0.3251
tig00099272	527006	3	0.332148	0.00722227	0.3264
contig_47429	246707	2	0.12273	0.00784626	0.3273
ctg6988	97337	4	0.210608	0.010173	0.3275
tig00011506	783833	3	0.127966	0.0119062	0.328
ctg1920	666823	11	0.305575	0.00753939	0.3286
ctg183	759955	8	0.275065	0.00878572	0.3288
ctg712	302024	4	0.321548	0.00788458	0.329
ctg883	647412	3	0.102065	0.0112244	0.3293
tig00029766	895646	4	0.245818	0.00823777	0.3299
tig00045694	580614	4	0.321023	0.00663647	0.3302
ctg5105	307454	2	0.048685	0.0110989	0.3315
tig00398120	245272	3	0.26654	0.00599936	0.3328
tig00397604	528125	6	0.296727	0.00864338	0.3334
ctg11118	100228	2	0.0795819	0.0101269	0.3337
contig_8265	226666	5	0.365575	0.00644372	0.3338
ctg2273	177579	2	0.126538	0.00950484	0.3363
ctg450	299471	7	0.40135	0.00604272	0.3371
ctg2809	187657	1	0.145784	0.0108721	0.3372
ctg2044	489276	1	0.246147	0.00890589	0.3372
tig00002394	2038556	2	0.153268	0.0117542	0.3373
ctg2395	404071	2	0.264859	0.00851174	0.3373
tig00011884	1225809	12	0.200966	0.00684494	0.338
ctg4373	128964	3	0.287051	0.00794433	0.3384
tig00045603	1505374	10	0.226526	0.00851268	0.3389
ctg24806	28923	3	0.0821062	0.0106502	0.3394
tig00004882	305917	7	0.271321	0.0084914	0.3397
contig_24117	377481	1	0.176302	0.0103597	0.3406
ctg713	278249	4	0.161553	0.00766767	0.3406
tig00017426	722482	5	0.292573	0.00735618	0.3411
tig00042694	313962	2	0.184	0.00956623	0.3418
tig00061909	406925	1	0.195689	0.00966828	0.3424
tig00397077	323985	12	0.189877	0.00552246	0.3436
ctg3232	583900	3	0.225515	0.0075072	0.3442
ctg2376	405901	11	0.216068	0.00733684	0.3449
ctg3161	562706	1	0.122214	0.00944449	0.3464
ctg21642	31698	4	0.308795	0.00748996	0.3464
tig00008767	823990	10	0.291106	0.00626474	0.3483
ctg3241	433825	2	0.109237	0.00899058	0.3485
contig_26538	225584	5	0.273053	0.00559519	0.3492
tig00000220	1112024	4	0.28431	0.00632772	0.3512
ctg50750	26482	11	0.163972	0.00634924	0.353
contig_11612	514562	1	0.122834	0.0107629	0.3542
ctg792	256016	2	0.279537	0.00627723	0.3553
tig00396472	1300381	6	0.220705	0.00575566	0.3553
contig_16291	215563	3	0.230357	0.00688956	0.3559
ctg3647	334639	4	0.207915	0.00783517	0.357
tig00049519	502421	5	0.269509	0.00650842	0.3571
ctg10371	221668	9	0.367565	0.00628677	0.3571
contig_3519	723942	7	0.310723	0.00539427	0.3576
ctg10413	74261	3	0.235968	0.007255	0.3581
ctg1241	556466	2	0.453707	0.001154	0.3585
contig_11332	693295	1	0.119961	0.00924406	0.359
ctg11226	406031	2	0.227572	0.00812575	0.3606
tig00011099	903735	4	0.355805	0.0055094	0.3613
ctg7839	326469	3	0.280979	0.00679626	0.3614
contig_7963	283313	6	0.185619	0.00788437	0.3631
ctg4364	313481	2	0.265041	0.00702851	0.3634
tig00399293	499527	12	0.265827	0.00609089	0.3652
contig_28127	464494	1	0.365986	0.00435122	0.3677
ctg1518	300125	1	0.176523	0.00864442	0.37
ctg17374	72477	2	0.07737	0.00713054	0.3724
ctg388	517509	4	0.181048	0.00572347	0.3735
ctg9334	264644	1	0.0537962	0.00944051	0.3747
ctg366	614486	3	0.1587	0.00576143	0.3755
ctg16510	45327	1	0.130055	0.00673355	0.3776
ctg39807	16525	4	0.218315	0.0058233	0.3779
tig00064960	478952	5	0.304339	0.00525484	0.3786
tig00031425	691299	16	0.324595	0.0046103	0.3796
ctg11033	68333	1	0.2444	0.00637293	0.3808
tig00403819	607026	14	0.238035	0.00503804	0.3809
ctg23626	51948	3	0.277258	0.00528228	0.3814
ctg23252	88985	2	0.41129	0.00172745	0.3821
ctg30127	23394	6	0.269922	0.00551122	0.3836
ctg6821	98412	5	0.284614	0.00481467	0.3845
contig_16955	522175	3	0.167285	0.00741415	0.385
ctg35727	18729	2	0.22681	0.0050925	0.3854
ctg2938	352946	3	0.3632	0.00279936	0.3867
tig00399346	1028168	3	0.194175	0.00634466	0.3874
scaffold_64729	624955	1	0.252435	0.00527357	0.3876
ctg11542	64574	1	0.247342	0.00525907	0.3886
contig_49703	241010	1	0.275464	0.00486938	0.389
scaffold_45183	233345	8	0.265984	0.00468866	0.3897
tig00402945	237922	3	0.317827	0.00414217	0.3912
tig02186434	524742	1	0.168204	0.00561173	0.393
tig00397833	1018425	2	0.269843	0.00491693	0.394
contig_1486	1077882	9	0.178694	0.00413408	0.3946
ctg1333	1139614	5	0.173464	0.00488406	0.3958
contig_10636	230810	2	0.379147	0.00294452	0.3971
ctg11173	389268	1	0.286747	0.00400515	0.3975
ctg11792	80376	2	0.261312	0.00448247	0.3983
tig00026057	346620	1	0.11583	0.00725725	0.3985
tig02169307	295274	3	0.129465	0.00634525	0.4006
tig00395980	590998	6	0.346231	0.00330829	0.4008
tig00043906	1233451	4	0.252814	0.00364579	0.4009
contig_29523	221790	1	0.334017	0.00411089	0.4017
ctg238	498939	2	0.200005	0.00470495	0.4024
tig00002241	860234	2	0.220173	0.00567355	0.4025
ctg11895	92023	3	0.152669	0.00462571	0.4025
contig_27594	1956444	4	0.213545	0.0037374	0.4025
contig_8775	285451	1	0.136674	0.00601219	0.4032
tig00038294	302025	6	0.113753	0.00398933	0.4045
ctg3397	135310	3	0.215714	0.00349681	0.4046
tig00039289	422826	4	0.326777	0.00313501	0.4048
ctg479	1027179	1	0.284583	0.00423868	0.4051
tig02170041	440716	3	0.254642	0.00395095	0.4056
contig_16859	753330	4	0.328722	0.00385584	0.4065
tig00024900	301345	5	0.252957	0.00397204	0.4068
ctg2627	297983	2	0.155185	0.00559196	0.407
contig_55590	388109	1	0.21029	0.00482537	0.4071
contig_52009	666542	2	0.332812	0.00294417	0.4086
tig02170991	444866	5	0.229104	0.00407211	0.409
ctg174	431346	4	0.190032	0.00382025	0.409
ctg7079	95697	6	0.30288	0.00362612	0.4105
tig00045243	465416	11	0.252645	0.00478835	0.4153
ctg9169	139841	2	0.319027	0.00309369	0.4156
tig00042959	303547	1	0.339339	0.00237673	0.4165
ctg5922	107431	1	0.233488	0.00324738	0.4183
ctg28915	23102	1	0.166834	0.00516607	0.4186
ctg6133	147616	2	0.204967	0.00344471	0.4188
ctg5410	128609	1	0.110739	0.00426111	0.4196
ctg1397	396155	1	0.317073	0.0028815	0.4199
ctg11764	63857	8	0.185686	0.00187339	0.4203
contig_48726	493185	3	0.199016	0.00216702	0.4207
ctg2286	329912	5	0.179818	0.0026005	0.4211
contig_27873	199960	5	0.269605	0.00281266	0.4216
ctg8695	83338	1	0.249449	0.00365192	0.4228
tig00085471	646292	6	0.305985	0.00270669	0.4231
ctg8856	124036	1	0.108811	0.00485424	0.4233
tig00409871	202717	1	0.115324	0.00332175	0.4247
ctg26023	28036	12	0.341893	0.00213712	0.4259
ctg11442	65828	1	0.304596	0.0022683	0.4268
ctg3996	138028	5	0.32116	0.00331186	0.4274
ctg4071	383765	1	0.394445	0.000711884	0.4279
contig_1664	360730	5	0.375183	0.00266839	0.4281
contig_16508	284442	2	0.159467	0.00381206	0.4282
tig00003060	473357	4	0.171472	0.0027876	0.4293
ctg19766	36126	3	0.189496	0.00266072	0.4299
ctg6707	98833	2	0.2335	0.00287371	0.4307
tig00397290	1137711	2	0.115197	0.00293985	0.4319
tig00399036	399234	1	0.18718	0.00375835	0.4325
ctg2316	208433	1	0.257035	0.00289056	0.4329
ctg3294	391014	3	0.320665	0.00184164	0.4338
contig_70356	503602	1	0.312555	0.00223417	0.4341
contig_4310	359971	3	0.183842	0.00269747	0.4343
tig00027224	341833	1	0.207255	0.0027796	0.4344
contig_17666	849625	14	0.291555	0.00203588	0.4346
tig00402141	287753	1	0.197051	0.00313115	0.4351
scaffold_6949	368580	3	0.341872	0.00169202	0.4365
tig00027581	444229	4	0.2938	0.00201887	0.4367
contig_405	661065	3	0.209367	0.00228141	0.438
tig02186728	403509	3	0.155225	0.00259895	0.4392
ctg16750	92128	4	0.181892	0.00241415	0.4395
contig_18092	623818	2	0.258339	0.00220951	0.4397
ctg2463	300679	2	0.326676	0.00166788	0.4398
ctg4936	118375	2	0.150492	0.00172806	0.4412
ctg3847	140969	1	0.0369395	0.00360523	0.4426
ctg25088	60155	1	0.134773	0.00284324	0.4427
ctg22063	44424	3	0.0827969	0.00307666	0.4433
scaffold_68823	749868	3	0.227231	0.00192298	0.4433
ctg4594	121809	2	0.239529	0.00218418	0.4449
ctg3925	129008	7	0.273567	0.00234441	0.4464
contig_11399	872055	6	0.213102	0.00214194	0.4491
contig_5364	441384	2	0.143248	0.00149972	0.4493
ctg1391	542348	3	0.382067	0.000515487	0.45
contig_55226	469688	2	0.183524	0.00178729	0.4505
contig_35763	924599	4	0.160822	0.00179962	0.4512
tig00038898	203416	1	0.0571643	0.00263244	0.4516
ctg2267	287725	3	0.196443	0.00178792	0.4517
tig00399063	297754	6	0.239254	0.00167838	0.4518
tig00399158	566761	3	0.274778	0.0011319	0.4519
ctg1080	345086	3	0.318286	0.00174152	0.4525
contig_9324	1484920	1	0.281144	0.00117576	0.4525
tig00399854	715880	5	0.130995	0.00105108	0.4527
ctg7556	83281	1	0.0586848	0.00235237	0.4534
ctg19368	37938	8	0.256654	0.00134615	0.4536
tig00061516	328044	4	0.260359	0.00127058	0.4537
ctg7799	89027	2	0.280884	0.00158164	0.4543
ctg3832	337311	2	0.161421	0.00232741	0.4544
tig00396080	408416	8	0.271932	0.00129829	0.4554
ctg18061	41478	2	0.313476	0.00124189	0.456
contig_9558	882490	1	0.117993	0.00218663	0.4567
tig00023902	543692	3	0.195597	0.00132158	0.457
tig00030658	331077	7	0.224062	0.000610105	0.459
ctg10561	117120	6	0.140577	0.00111582	0.4619
ctg2400	344491	1	0.098099	0.00211735	0.4622
tig00034802	480886	8	0.327285	0.000904049	0.4624
ctg1791	298529	4	0.275093	0.000420294	0.464
ctg616	527122	5	0.202675	0.000904233	0.4644
tig02169631	837755	5	0.199604	0.000893454	0.4653
contig_9662	1228451	10	0.28022	0.000829722	0.4671
ctg5867	219649	1	0.243637	0.00093012	0.4678
tig00032843	353947	2	0.298408	0.000370742	0.4682
tig02170015	398876	4	0.235547	0.000374115	0.4687
ctg3152	733178	10	0.305901	0.000701138	0.4712
tig00019804	373618	6	0.33074	0.000732957	0.4727
tig00399904	430432	10	0.270372	0.000512268	0.4735
tig00044630	922835	3	0.314529	0.000226079	0.4741
ctg5785	214093	1	0.252245	0.000487583	0.4748
ctg9566	314685	7	0.199621	-4.54e-05	0.4793
tig00077938	256834	1	0.269399	-0.000194247	0.4809
tig02186709	609292	3	0.268926	-0.000136512	0.4818
tig02168946	650385	2	0.33615	-0.000174585	0.482
tig00016527	794251	2	0.249268	-0.000395681	0.482
tig00006081	1034151	3	0.177668	-0.00042998	0.4864
tig00031805	320586	1	0.275155	-0.00090141	0.4866
ctg26463	27064	1	0.143779	-0.000412851	0.4875
contig_10102	552091	1	0.193575	0.000143195	0.4891
ctg8146	216194	1	0.200084	-0.000184881	0.4891
tig00014020	484590	1	0.118503	-0.000102676	0.4895
contig_24247	834838	2	0.283141	-0.000938899	0.4903
scaffold_34793	251364	3	0.210008	-0.000644749	0.4915
ctg7102	96382	1	0.274965	-0.000881096	0.4929
tig00003469	331209	1	0.292303	-0.00108874	0.4934
ctg53500	9450	1	0.267074	-0.000695951	0.4941
ctg32	723123	1	0.28459	-0.00153471	0.4981
ctg17228	43623	1	0.246632	-0.000798894	0.4984
ctg1899	309002	4	0.226237	-0.00114539	0.4995
contig_38459	326343	1	0.183508	-0.00113647	0.5
contig_24015	410659	1	0.188272	-0.00137626	0.5005
ctg11215	66374	1	0.076979	-0.00100905	0.5016
tig00396028	570496	1	0.240518	-0.00222119	0.5017
contig_34666	642048	2	0.304938	-0.00152856	0.5021
tig00398942	533835	6	0.238863	-0.000666483	0.5027
ctg5389	240228	1	0.337295	-0.00150168	0.5029
tig00014974	549881	1	0.310292	-0.00176587	0.5047
ctg51138	10694	1	0.165177	-0.00145633	0.5053
contig_30102	390755	1	0.0616081	-0.00200918	0.5055
tig00399004	340133	1	0.209843	-0.00106187	0.5064
ctg2366	480735	7	0.337452	-0.00120613	0.5064
tig02171222	219427	7	0.303596	-0.0012263	0.5081
tig00008190	629190	1	0.0916414	-0.00183181	0.5081
tig00008084	992601	3	0.390917	-0.00175978	0.5087
ctg6939	264968	1	0.206404	-0.00204484	0.5097
tig00020401	361343	1	0.237486	-0.00242548	0.5099
tig00009696	621637	1	0.162647	-0.00218321	0.5108
ctg18611	40214	3	0.204238	-0.00125198	0.5116
tig00402753	297647	7	0.204998	-0.00162605	0.5122
contig_167	379846	5	0.228699	-0.00182284	0.5125
tig00399224	274976	7	0.179611	-0.00159759	0.5136
ctg27966	26012	6	0.257357	-0.00198475	0.5159
ctg16789	81665	5	0.154835	-0.00223449	0.5159
tig00397426	224590	4	0.294529	-0.00176207	0.5175
contig_38988	427185	4	0.295094	-0.00219581	0.5189
tig00040162	655590	2	0.129879	-0.00253922	0.5201
ctg16812	52416	1	0.292986	-0.00227305	0.5203
tig00397854	1340822	6	0.256608	-0.00228205	0.5226
tig00001521	1814178	8	0.208763	-0.00163262	0.5233
ctg111	550433	3	0.42473	-0.00171688	0.5233
scaffold_62778	301450	1	0.309478	-0.00252657	0.5238
ctg14829	102996	5	0.285474	-0.0021455	0.525
ctg19070	39069	1	0.19264	-0.00287058	0.525
ctg2158	928513	5	0.375077	-0.00226849	0.5284
tig00014687	531722	3	0.26928	-0.00205384	0.5285
ctg3507	799998	3	0.155786	-0.00281189	0.5285
tig00402541	1116159	6	0.208394	-0.00301793	0.5292
ctg18101	41596	5	0.402884	-0.0025591	0.5293
contig_50564	508870	2	0.0461886	-0.00359351	0.5301
tig02172912	349288	1	0.216071	-0.00308625	0.5309
tig00396412	1132115	1	0.350862	-0.00276807	0.5326
tig00019828	437531	1	0.224602	-0.00296476	0.533
tig00400191	279898	2	0.186845	-0.00241819	0.5331
tig00102205	1311232	2	0.38902	-0.00266854	0.5366
tig00015391	506855	1	0.303092	-0.00333096	0.537
ctg313	401801	4	0.296536	-0.00261571	0.5376
ctg838	507887	1	0.116651	-0.00352984	0.5403
contig_1864	239348	9	0.23745	-0.00391375	0.5404
tig00023974	948520	1	0.106523	-0.0039477	0.5415
tig00006648	777613	6	0.277938	-0.00337913	0.5416
tig00076252	521038	1	0.216221	-0.00408081	0.5429
ctg5625	210968	2	0.216897	-0.0025948	0.5445
ctg2655	399946	2	0.23939	-0.00406916	0.5449
ctg1061	359285	2	0.211674	-0.00438018	0.5464
ctg1748	263778	6	0.305305	-0.00373134	0.5469
ctg17345	42194	3	0.249639	-0.00414915	0.5469
contig_34639	546659	2	0.155189	-0.00385327	0.5492
tig02171434	533159	2	0.188497	-0.00454576	0.5545
tig00399333	496237	9	0.26739	-0.0039681	0.5546
tig00018277	587778	1	0.28672	-0.00418113	0.5547
ctg831	389348	15	0.228973	-0.00361552	0.555
ctg2119	189271	4	0.25561	-0.00427671	0.5552
tig00036475	647372	4	0.234643	-0.00395818	0.5553
tig02170092	629326	1	0.0878443	-0.00471938	0.5562
ctg1263	425904	3	0.192527	-0.00429625	0.5563
tig00041919	508276	1	0.283757	-0.00433698	0.5574
ctg6956	277633	1	0.202184	-0.00489692	0.5611
tig00004124	1011600	8	0.258538	-0.0031838	0.5612
contig_12211	409191	6	0.170669	-0.00425251	0.5617
ctg11810	63609	2	0.206694	-0.00438062	0.5642
tig02170273	603096	10	0.231255	-0.00400616	0.5659
contig_1845	734391	3	0.238617	-0.00449759	0.5666
tig00398510	391527	5	0.294886	-0.00526765	0.5683
ctg8024	110807	4	0.217782	-0.00472172	0.5684
ctg35355	18397	2	0.178043	-0.00437671	0.5692
tig00400104	303083	1	0.0532329	-0.0069358	0.5695
ctg1936	284549	1	0.109251	-0.00649948	0.5698
tig00047187	221709	9	0.3179	-0.00461883	0.5714
tig00397782	1052995	2	0.436596	-0.00320558	0.5725
tig00007716	1298565	1	0.0531886	-0.00743555	0.5741
ctg8648	245069	2	0.246422	-0.00555862	0.575
tig02169171	1137723	5	0.242805	-0.00488765	0.5752
ctg1334	216750	1	0.214665	-0.00609247	0.5764
ctg11032	228265	2	0.184986	-0.00670728	0.5781
tig00401160	431609	3	0.27131	-0.00554463	0.5793
contig_46319	441250	4	0.270658	-0.00570139	0.5807
ctg15102	165018	4	0.162479	-0.00507284	0.5817
tig00027697	488684	11	0.337268	-0.0050602	0.5831
ctg4235	910052	3	0.256866	-0.00627295	0.5845
tig00053577	244843	1	0.141146	-0.00729921	0.5846
tig00400810	487621	1	0.201762	-0.00652019	0.5855
ctg1912	487146	6	0.235975	-0.00410485	0.5865
tig00399081	1078544	1	0.183973	-0.00664063	0.5869
ctg5527	184576	4	0.252991	-0.00592052	0.5875
tig02188898	666550	3	0.137433	-0.00626361	0.5892
contig_13836	783511	2	0.228214	-0.00721068	0.5903
tig00035074	512272	9	0.329122	-0.00532466	0.5904
tig00395527	1034874	1	0.322191	-0.00552329	0.5905
ctg3934	547533	1	0.166838	-0.00579539	0.5908
ctg16252	45673	9	0.316596	-0.00579056	0.5915
contig_17921	524413	2	0.24387	-0.00672233	0.5942
tig00001967	1524795	2	0.284567	-0.00555491	0.5952
ctg2529	433038	7	0.27862	-0.00529942	0.5971
contig_6104	500458	10	0.219352	-0.00660113	0.5988
ctg6808	258490	13	0.180499	-0.00521757	0.6002
tig00042780	306102	9	0.3568	-0.00503218	0.6038
tig00395532	669779	8	0.253115	-0.00624466	0.6063
ctg8256	87012	1	0.0718676	-0.00822897	0.6063
contig_5714	681477	1	0.275	-0.00684065	0.6066
ctg1381	234532	1	0.197099	-0.0086607	0.6069
ctg4266	119268	7	0.41073	-0.00431974	0.608
contig_40725	709630	1	0.148312	-0.00813886	0.6084
ctg2241	250175	2	0.193642	-0.00783125	0.61
ctg6661	141709	4	0.255036	-0.00684698	0.6107
tig00038427	437035	2	0.175573	-0.00852596	0.6108
ctg1497	260225	3	0.318217	-0.00676429	0.611
tig00040415	1244426	14	0.241966	-0.00543107	0.6114
ctg182	397717	6	0.453559	-0.00393574	0.6127
ctg12213	62309	1	0.334796	-0.00542204	0.613
ctg1059	573554	1	0.215361	-0.00824882	0.6137
contig_43563	439607	4	0.228451	-0.0065035	0.6141
ctg19669	82762	1	0.344598	-0.00662625	0.6152
contig_31783	244048	2	0.076235	-0.00749371	0.6184
ctg4797	224255	2	0.247396	-0.00790124	0.6198
tig00045252	1171230	5	0.172946	-0.0085843	0.6205
ctg25649	57345	2	0.225681	-0.00716341	0.6228
scaffold_41143	467631	2	0.143797	-0.00765419	0.6241
tig00017255	471635	1	0.0858405	-0.00898549	0.6257
tig00014977	370639	1	0.270864	-0.00779504	0.626
ctg2908	226314	9	0.266491	-0.00736753	0.6266
contig_33969	263993	8	0.291713	-0.00752503	0.627
tig00400853	386323	3	0.11939	-0.00826719	0.6271
ctg43878	14345	2	0.303669	-0.00710799	0.6277
ctg8008	104172	2	0.250432	-0.00785686	0.6281
ctg8991	210350	8	0.440669	-0.00492877	0.6285
tig00399725	355106	1	0.313776	-0.00730063	0.6298
ctg3267	370137	8	0.317274	-0.00668068	0.6301
ctg8565	121928	5	0.283089	-0.00783215	0.6305
tig00028901	551257	2	0.235777	-0.00908084	0.6312
tig00395320	1033643	6	0.366726	-0.00656132	0.6324
ctg35899	19864	1	0.361571	-0.00636243	0.6337
ctg31238	34468	5	0.377174	-0.00642847	0.6349
tig02171490	1030388	8	0.229399	-0.00780228	0.6358
tig00010893	1338994	15	0.302276	-0.00728834	0.6364
ctg805	604068	5	0.30705	-0.00826909	0.6387
contig_897	455080	2	0.276149	-0.00909418	0.6401
contig_5195	843944	4	0.231696	-0.00873745	0.6407
ctg4567	191649	2	0.420049	-0.00504486	0.6431
ctg1387	514557	1	0.208081	-0.00972711	0.6431
ctg1530	577320	1	0.288378	-0.0093489	0.6435
ctg18922	75457	1	0.247414	-0.00906134	0.6438
tig02172889	252454	9	0.198576	-0.00770104	0.6449
contig_16273	663146	1	0.0639567	-0.0115492	0.6453
ctg5116	168283	4	0.367185	-0.00760502	0.6458
tig00000780	278461	1	0.255881	-0.0091106	0.6458
ctg500	345663	2	0.35502	-0.00751362	0.6459
ctg24876	28312	2	0.124201	-0.0105623	0.6482
contig_8493	511816	7	0.235139	-0.00912425	0.6513
ctg21369	35982	3	0.381846	-0.00639872	0.6518
ctg3438	403988	1	0.110357	-0.0111836	0.6521
contig_3490	322447	3	0.319314	-0.00860533	0.654
ctg6764	164637	1	0.173552	-0.0117684	0.6552
ctg919	692053	3	0.327379	-0.0083724	0.6558
ctg570	385748	4	0.237285	-0.0106479	0.6561
tig00083019	730520	18	0.267538	-0.0090687	0.657
ctg6432	103239	1	0.192138	-0.0121197	0.6582
ctg9253	78260	4	0.081009	-0.0116088	0.6615
ctg3968	268251	1	0.195266	-0.0129792	0.6641
ctg10284	71050	1	0.379485	-0.00704429	0.6653
tig00396525	704356	2	0.11342	-0.0120162	0.6655
ctg7267	91819	2	0.104855	-0.0124392	0.6665
tig00397222	228681	1	0.183615	-0.0121267	0.6673
ctg698	290216	7	0.342269	-0.00887019	0.67
tig00395581	211649	1	0.166136	-0.0132604	0.6705
ctg10529	216459	1	0.229348	-0.0120491	0.673
tig00027453	527258	2	0.200402	-0.00985758	0.6735
ctg1202	623912	2	0.273374	-0.0093852	0.6767
ctg325	760294	2	0.186387	-0.0116072	0.6768
tig00396056	789257	2	0.336896	-0.00902821	0.6802
ctg13904	101038	2	0.271073	-0.0106152	0.6817
ctg16917	108112	1	0.254745	-0.0114072	0.6852
scaffold_16094	302431	4	0.205112	-0.00937635	0.6861
ctg930	522006	4	0.364479	-0.00854262	0.6871
tig00041928	973234	10	0.263104	-0.011441	0.6874
tig00055575	1103812	6	0.159795	-0.00949584	0.6877
tig00397346	502732	2	0.250683	-0.0129038	0.6879
ctg5630	133340	1	0.173758	-0.0134241	0.6881
ctg16876	43751	7	0.242351	-0.0119537	0.6908
tig00073367	813981	12	0.261912	-0.0097357	0.6915
ctg2865	273214	1	0.0890062	-0.0173595	0.6915
tig00043883	220572	1	0.358653	-0.00800748	0.6923
contig_48038	281645	5	0.102847	-0.0125052	0.6929
tig00009173	539588	1	0.147533	-0.0143101	0.6935
tig02170401	297736	8	0.314729	-0.0110338	0.6939
tig00036500	465936	9	0.284102	-0.00982739	0.695
ctg33226	42254	1	0.202144	-0.0135045	0.695
ctg8412	84657	4	0.299519	-0.0116074	0.6977
tig00030047	269674	3	0.268488	-0.0110129	0.6986
ctg26069	27437	11	0.156561	-0.0117508	0.6992
ctg63536	4982	1	0.111396	-0.0139573	0.6996
contig_18859	1197349	2	0.216451	-0.0137801	0.7001
tig00403580	1746765	4	0.405677	-0.00786329	0.7002
ctg7316	223284	6	0.400036	-0.00763262	0.7015
tig00043771	1360784	7	0.187084	-0.00834584	0.7027
tig00006792	266482	4	0.242451	-0.0135651	0.703
contig_21119	661486	3	0.157302	-0.0137006	0.7031
ctg1490	490974	8	0.358952	-0.00993109	0.704
ctg5756	218058	2	0.378593	-0.00934458	0.7041
contig_10092	1119842	2	0.225929	-0.00886975	0.7042
ctg4903	204066	1	0.251028	-0.0130416	0.7045
ctg10240	72657	4	0.232419	-0.0135797	0.7045
ctg15821	262696	10	0.296087	-0.0105072	0.7052
tig00004441	1175210	6	0.279174	-0.00995831	0.7074
ctg11504	108138	3	0.283116	-0.0111087	0.708
contig_7573	220342	5	0.396641	-0.00916307	0.7093
tig02173580	325920	5	0.426135	-0.0101153	0.71
ctg9905	74857	5	0.277832	-0.0127763	0.7113
contig_13130	385754	2	0.191054	-0.00969624	0.7129
tig00046167	222597	2	0.355071	-0.0129402	0.7131
tig00066970	235126	2	0.236562	-0.0141191	0.7178
ctg7445	89986	8	0.283408	-0.0129148	0.7179
tig00396777	446511	3	0.176549	-0.013525	0.7188
ctg8675	92129	2	0.329192	-0.0112794	0.7196
ctg5473	145183	2	0.195861	-0.015623	0.7196
contig_841	490440	3	0.31213	-0.0118923	0.7205
tig00400896	322104	1	0.215142	-0.0140255	0.7209
ctg4434	124676	2	0.225694	-0.0153851	0.7219
contig_52794	588399	5	0.228572	-0.0153712	0.7221
contig_17367	313943	1	0.320557	-0.0120471	0.7231
tig00003166	2916146	1	0.259644	-0.0133719	0.7252
contig_13429	1627540	2	0.294939	-0.0134718	0.7253
contig_24646	285580	3	0.200414	-0.0131001	0.7258
tig00091870	717535	1	0.268136	-0.0139141	0.7259
ctg15640	59951	1	0.11389	-0.01727	0.726
tig00094389	335517	1	0.206273	-0.0170754	0.7265
tig02169302	611393	4	0.300031	-0.0133756	0.7268
ctg46793	12551	1	0.294088	-0.0129163	0.7269
ctg126	608767	2	0.320906	-0.0120435	0.7277
tig00396249	218342	4	0.327402	-0.0117606	0.7294
tig00404874	594238	1	0.336928	-0.0110253	0.7295
ctg20882	36235	5	0.364765	-0.012288	0.7296
contig_13693	1713974	5	0.178424	-0.0140429	0.7304
ctg7444	91689	1	0.113838	-0.0206538	0.7312
tig00403695	556649	3	0.296326	-0.0134497	0.7327
tig00398152	581694	5	0.411673	-0.00854331	0.7331
ctg137	546492	7	0.273563	-0.0142891	0.7347
ctg1612	584733	9	0.307864	-0.013933	0.7351
tig00020520	382633	1	0.136287	-0.0200856	0.7351
ctg14451	143494	3	0.221695	-0.0149483	0.7375
tig00023964	334911	1	0.123241	-0.0203181	0.7375
contig_46838	334555	7	0.301648	-0.0142198	0.7393
ctg19863	38670	1	0.138796	-0.0157856	0.7397
ctg41	652889	4	0.391176	-0.0095452	0.7402
ctg5337	192064	6	0.17709	-0.0180238	0.7403
ctg1496	443367	4	0.200702	-0.014829	0.741
contig_12366	351532	8	0.218833	-0.0132721	0.7414
tig00053246	529663	1	0.186758	-0.0181414	0.7437
ctg6079	104669	1	0.0454771	-0.0228704	0.7438
tig02169753	492903	6	0.433964	-0.00832912	0.7453
ctg1101	225191	15	0.190394	-0.0154198	0.7491
tig02169085	314262	6	0.235983	-0.0163633	0.7493
ctg13926	124705	5	0.245859	-0.0165094	0.7502
ctg14134	53369	1	0.0753252	-0.0162097	0.7512
ctg15398	48685	1	0.230602	-0.0168951	0.7514
ctg15909	121615	2	0.202232	-0.0169149	0.752
ctg8715	79747	5	0.218036	-0.0175483	0.7524
ctg40423	16488	4	0.176067	-0.0145986	0.7527
tig00010983	525514	2	0.278343	-0.0100986	0.7532
tig00002219	811392	1	0.308003	-0.0140556	0.7534
ctg5245	116128	7	0.388768	-0.0117706	0.7545
ctg5331	116510	1	0.179647	-0.0187007	0.7545
contig_25226	268350	6	0.331471	-0.0143674	0.7552
ctg13348	99632	4	0.23571	-0.0163627	0.7552
tig00020570	411200	1	0.179032	-0.0196079	0.7562
ctg55	494795	2	0.226809	-0.0123143	0.7569
contig_1897	611172	5	0.455578	-0.00867639	0.7589
tig00395668	570316	1	0.164284	-0.0214662	0.7603
contig_23941	225916	3	0.233093	-0.0156472	0.7614
contig_27554	896793	5	0.232437	-0.0175188	0.7616
tig00396301	327657	1	0.180565	-0.0202159	0.762
tig00026478	509051	10	0.215439	-0.0161888	0.7636
ctg9036	187932	1	0.230435	-0.0184674	0.7642
contig_8143	362708	8	0.261255	-0.0147424	0.7652
ctg12180	62582	8	0.260082	-0.0153789	0.767
tig00399457	348368	10	0.310118	-0.0146025	0.7687
ctg17401	82555	2	0.172196	-0.0204581	0.769
contig_12348	554702	1	0.26801	-0.0173201	0.7693
ctg3026	235553	3	0.242825	-0.0185021	0.7695
tig00401106	535082	4	0.301173	-0.0159559	0.7704
ctg3018	593326	6	0.264847	-0.0170953	0.772
ctg162	383129	3	0.242384	-0.0100427	0.7726
contig_21672	317146	3	0.272524	-0.0177913	0.7732
tig02172068	929912	8	0.215588	-0.0162272	0.7764
ctg41660	15405	4	0.185792	-0.0193428	0.7769
tig02169060	484131	1	0.15835	-0.0228406	0.7769
ctg666	461153	5	0.233614	-0.0163872	0.7772
contig_24216	646077	1	0.303406	-0.0163046	0.7813
scaffold_944	983878	5	0.280031	-0.015613	0.7815
contig_23935	405199	1	0.13958	-0.0227866	0.7828
ctg16873	61982	7	0.405531	-0.0141417	0.7831
ctg6643	116228	9	0.401597	-0.0140289	0.7844
ctg1189	223704	1	0.252898	-0.0187605	0.7863
tig00059861	627643	12	0.261708	-0.0161087	0.7876
ctg13002	87428	2	0.263741	-0.0189445	0.7877
ctg10736	116861	1	0.201966	-0.0200764	0.7878
contig_4080	959621	1	0.191344	-0.0227071	0.7879
ctg26702	27159	1	0.126449	-0.0254728	0.7893
ctg3010	285174	1	0.0882676	-0.0230404	0.7904
ctg6122	146735	1	0.247457	-0.01949	0.7913
tig00009368	611554	1	0.248604	-0.0187951	0.7914
tig00016413	430220	9	0.249147	-0.0196161	0.7923
ctg10661	121186	1	0.0765471	-0.0258397	0.7929
ctg7615	202002	2	0.257064	-0.0189952	0.7946
ctg893	591911	1	0.16561	-0.0234009	0.7967
ctg6948	136897	5	0.388745	-0.0110609	0.798
tig00398075	810072	11	0.184534	-0.016461	0.8004
tig00028821	241823	4	0.161975	-0.0205042	0.8019
contig_17063	386425	8	0.31817	-0.0181859	0.8024
tig00086880	365570	2	0.178732	-0.0180978	0.8041
ctg26054	53731	2	0.192592	-0.0194375	0.8046
ctg1607	381967	1	0.33162	-0.015083	0.8054
ctg9368	140361	2	0.291153	-0.0180576	0.8082
ctg15667	77389	1	0.165704	-0.021961	0.8093
tig00002843	507905	1	0.302086	-0.0182411	0.8103
ctg113	448522	5	0.219503	-0.0189012	0.8104
tig00397350	237877	6	0.270143	-0.0160154	0.8108
contig_3405	962480	3	0.239719	-0.0139079	0.8111
ctg47	624958	1	0.0977067	-0.0279863	0.8117
ctg855	246009	1	0.211221	-0.0240168	0.8131
tig02169355	936654	6	0.226441	-0.0165136	0.8141
ctg9560	77795	4	0.156676	-0.0205459	0.8158
ctg5425	540309	5	0.212896	-0.0136376	0.8177
tig02186482	686166	6	0.289493	-0.0177735	0.8224
ctg6985	176142	6	0.232288	-0.0210216	0.8224
ctg8957	120884	1	0.0959757	-0.0299496	0.8238
tig00396873	456457	8	0.232516	-0.0230157	0.8249
ctg2260	278184	5	0.278388	-0.0203782	0.8253
ctg43	734717	1	0.14334	-0.0281459	0.8263
ctg11916	60490	4	0.187024	-0.0245441	0.8267
tig00001443	534525	6	0.245511	-0.017189	0.8276
ctg2349	288377	9	0.347778	-0.0164867	0.8294
ctg3476	191175	3	0.232495	-0.0238811	0.8314
tig00395793	652341	1	0.11183	-0.0237564	0.8316
contig_49782	506649	6	0.173323	-0.0170215	0.8339
ctg21	770111	1	0.331953	-0.0161121	0.8344
ctg4700	122142	11	0.396298	-0.0171364	0.8345
contig_38800	584394	3	0.11538	-0.0267268	0.8351
ctg10579	127802	3	0.0806124	-0.0305508	0.8374
ctg6552	221404	5	0.181501	-0.0237683	0.84
contig_34695	361553	2	0.260007	-0.0238594	0.84
tig00107002	695308	1	0.386877	-0.0127943	0.841
ctg53790	9456	1	0.236946	-0.0248171	0.8445
tig00119373	254233	1	0.208284	-0.0265554	0.8452
tig00404812	420122	2	0.178396	-0.0283906	0.8464
ctg1804	188773	1	0.340977	-0.0162574	0.847
tig00053395	255810	2	0.167446	-0.0233544	0.8476
tig00014641	600358	1	0.169567	-0.0219067	0.8477
ctg972	331155	2	0.14236	-0.022166	0.8485
tig00009262	640215	1	0.340362	-0.0181938	0.8497
ctg2355	168242	3	0.169288	-0.0265457	0.8514
ctg320	359004	2	0.314875	-0.0204608	0.8526
tig00043155	690817	3	0.157529	-0.0263399	0.855
tig02186571	405257	6	0.246967	-0.0190343	0.8557
ctg3401	196760	5	0.297189	-0.0229437	0.8575
tig00016676	577223	15	0.188055	-0.0194119	0.8587
tig00071454	302856	3	0.310132	-0.0216451	0.8592
ctg4501	323693	1	0.104265	-0.0307652	0.8594
ctg2508	503754	9	0.37232	-0.016694	0.8598
ctg21874	87731	2	0.222317	-0.0263427	0.8615
tig00399924	745335	8	0.204149	-0.0199503	0.8625
tig00042400	328831	4	0.328094	-0.0224643	0.864
contig_19797	905007	8	0.213067	-0.0206979	0.8652
ctg868	376583	4	0.147714	-0.0292668	0.8658
tig00006862	822413	9	0.279511	-0.0193857	0.8664
tig00018143	333515	10	0.278287	-0.0234839	0.8664
ctg18591	119419	2	0.333519	-0.0224482	0.8681
ctg1685	286088	2	0.207409	-0.0191481	0.8685
tig00010284	641476	4	0.194291	-0.0289603	0.8693
ctg12083	173781	3	0.174484	-0.0247857	0.8695
ctg12942	220129	1	0.0971876	-0.0358498	0.8707
ctg22586	30770	1	0.172919	-0.0315686	0.8713
contig_11432	447392	7	0.217073	-0.0224824	0.8724
tig00004487	993603	10	0.290391	-0.0237383	0.8742
ctg9857	137557	1	0.358235	-0.0167392	0.8743
contig_2411	359992	3	0.41832	-0.0130385	0.8746
tig00396995	801080	7	0.34135	-0.0255534	0.8746
ctg14482	73888	1	0.239423	-0.0265528	0.8747
tig00401621	453680	11	0.132449	-0.0270373	0.8752
contig_12923	1127836	3	0.15682	-0.0225789	0.8755
tig00000373	623218	3	0.207634	-0.0274831	0.8762
contig_6272	456004	5	0.359736	-0.0210919	0.8782
tig00397729	700475	3	0.346915	-0.0188154	0.8803
tig00398012	450310	3	0.342938	-0.0206025	0.8803
ctg513	294026	2	0.291403	-0.0192225	0.8807
contig_41137	821796	1	0.118621	-0.0345877	0.881
tig00397752	484912	5	0.177238	-0.0272734	0.882
contig_11478	694499	5	0.229097	-0.0210867	0.8827
contig_21667	383255	3	0.168862	-0.0234631	0.8841
contig_13806	582359	2	0.209206	-0.0305289	0.8877
tig00000469	885151	4	0.321364	-0.0211505	0.889
ctg15550	48275	1	0.210325	-0.0300301	0.8896
ctg1919	226599	1	0.377145	-0.015775	0.8897
ctg17592	71530	4	0.148324	-0.0344378	0.8902
ctg5354	142662	9	0.264767	-0.0254652	0.8906
ctg376	1005629	3	0.28873	-0.0254647	0.8913
ctg11399	143120	4	0.103777	-0.0242454	0.8922
ctg2772	267361	3	0.155289	-0.0330458	0.8924
contig_15994	1138584	4	0.192655	-0.0243961	0.8934
ctg4659	237480	1	0.242232	-0.0301546	0.894
ctg35065	19620	1	0.148943	-0.0365737	0.8944
tig00061405	200533	1	0.207436	-0.0333265	0.895
tig00395824	471337	1	0.314923	-0.0213041	0.8951
ctg2825	159545	3	0.27431	-0.0193669	0.8954
ctg20	636299	7	0.223919	-0.0253312	0.8958
tig00026115	768126	4	0.194547	-0.0245834	0.8963
[truncated: 326 more rows]

## Sheet: Table S4
Table S4. PCA output for individual snails.
ID	% variance	PC1	PC2	PC3	PC4	PC5	PC6	PC7	PC8	PC9	PC10	PC11	PC12	PC13	PC14	PC15	PC16	PC17	PC18	PC19	PC20
	explained:	15.2	12.3	9.6	6.6	5.6	5	4.5	3.9	3.8	3.6	3.5	3.4	3.3	3.1	3	2.9	2.9	2.8	2.6	2.6
26		0.155311	0.0802964	0.0413054	-0.0397776	0.528711	-0.195553	0.296961	-0.138508	-0.170173	-0.0529947	0.0226219	0.0366677	0.0132812	-0.0368995	0.0395151	0.0170589	-0.0277417	-0.0215019	-0.0449714	0.0381631
27		0.136416	0.0762649	0.054027	0.0819438	0.0723984	-0.0181768	-0.174512	0.199812	0.0882513	0.0548993	0.780242	-0.236926	-0.0050663	-0.288051	-0.0171595	0.153225	0.086171	0.0566606	0.107668	0.0725817
28		0.153824	0.0744977	0.0322038	-0.0621578	0.0945382	-0.075678	-0.210241	0.124799	0.191551	0.266851	-0.19709	-0.132031	0.0379247	-0.00752658	-0.0430095	-0.458559	0.141713	-0.122673	-0.0757341	0.323341
29		0.166364	0.109352	0.0566544	-0.122422	0.0874461	-0.12838	-0.208549	0.0624386	0.134251	0.223114	-0.0776412	-0.153229	0.0492947	-0.0438082	-0.0174389	-0.280744	0.181815	-0.235869	-0.055127	-0.218941
30		-0.278626	0.148997	-0.221477	-0.0495619	0.0500105	-0.155674	-0.0420973	-0.000307709	0.0304047	-0.0717269	0.013017	-0.0399864	-0.0624527	0.0260451	0.0370227	-0.0353901	-0.0120002	0.0595251	0.0370855	0.0374296
31		0.072785	0.0336358	0.00241742	0.0950068	-0.0345017	-0.116317	-0.050181	0.0905231	-0.0877194	0.347378	-0.337703	-0.317359	0.21279	-0.310645	-0.179534	0.317871	-0.224064	0.400247	-0.0406301	-0.235368
32		0.0257281	-0.321449	-0.0963186	-0.0594032	0.00420485	0.0314977	0.056804	-0.0200972	0.0434762	-0.136225	0.13699	-0.0334625	0.0109836	-0.00608758	-0.203702	-0.332567	-0.281353	0.259004	0.3307	0.030709
33		0.0126579	-0.30815	-0.081514	-0.00969346	0.0223344	0.0172256	0.0486798	-0.0989121	0.0149067	-0.0823969	0.0207217	-0.0108387	0.118075	0.0677635	-0.267292	-0.253575	-0.253459	0.0466133	-0.0115093	-0.160803
34		0.0255096	-0.324098	-0.128654	-0.0845846	-0.0333617	0.00320656	0.0209539	0.098498	0.0242316	-0.141773	-0.103689	-0.132661	0.0569734	-0.110311	-0.021161	0.114686	0.132688	-0.133103	-0.387756	0.0702189
35		-0.270155	0.144023	-0.24378	-0.0222936	-0.0204246	-0.142393	-0.0675419	-0.0245232	0.0543914	-0.0217451	0.0036655	0.0130737	-0.0203773	-0.00587308	0.0551566	0.0111256	-0.141343	-0.0400019	-0.14226	-0.176724
36		0.0395474	-0.00108009	-0.0200843	0.499887	0.0241929	0.113459	-0.0566358	-0.206837	0.125032	-0.0197841	-0.118305	-0.174682	-0.159168	0.044637	0.174115	0.00542892	-0.139987	-0.116372	0.0222535	-0.0146419
37		0.038578	-0.0133662	-0.015088	0.527371	0.07203	0.121569	-0.0815617	-0.15694	0.0495579	-0.068099	-0.044109	-0.207181	-0.204368	0.0998365	0.153589	0.017007	-0.125538	-0.0804121	-0.00377651	0.0925117
38		0.0701568	0.0656692	0.00660244	0.279918	0.0451538	0.0724719	-0.0794692	0.514708	-0.0894093	-0.154386	-0.142234	0.345091	0.0890478	-0.0959259	0.0293031	-0.0270757	0.0404653	0.109522	0.156165	0.229241
39		0.0614899	0.0493569	0.0408367	0.267981	0.0596319	0.0720421	-0.0348744	0.389989	-0.191195	-0.0952818	0.00786622	0.287712	0.161852	0.192396	-0.136773	-0.078212	0.020031	-0.0538127	-0.197959	-0.334348
40		-0.0332339	0.137167	-0.0176481	-0.167354	-0.00386954	0.569514	0.143978	-0.0299618	-0.0113174	0.0602267	0.0192868	0.0380302	-0.125298	-0.117795	0.0287798	-0.0456735	0.103665	0.205032	-0.18945	-0.0406786
41		-0.188306	0.110633	-0.068899	0.0390185	-0.0458118	0.194955	0.193264	-0.0471944	-0.21306	0.116865	-0.0447732	-0.114178	0.0672846	-0.0996888	-0.348112	0.0134826	0.159576	-0.504537	0.470101	-0.188772
42		-0.324929	-0.096149	0.46693	-0.0322295	-0.00380169	-0.0612775	0.0147183	0.0334714	0.0313783	-0.0150879	-0.0201827	-0.0218467	-0.02493	-0.00560025	0.0152396	0.0448535	-0.02045	0.0227737	-0.0198899	0.0135198
43		-0.277483	-0.0725774	0.436149	-0.0294527	-0.0121074	-0.0296739	-0.00337971	0.00334098	-0.0205961	-0.0539474	-0.012055	-0.0204178	0.0251163	0.00204109	0.0682033	-0.0504259	-0.00689071	0.0171276	0.024866	0.0147893
44		-0.300565	-0.0780526	0.447268	-0.0225141	0.00917925	-0.0491959	-0.0323324	0.0292616	0.0160398	-0.0139253	0.00200792	-0.0399958	-0.0355728	0.00850783	0.00492885	-0.0115031	-0.0184647	-0.0281258	-0.0516491	0.0220273
45		-0.0309416	0.143714	-0.0125025	-0.134086	-0.0169551	0.483802	0.156489	0.00806403	-0.132572	0.0429132	-0.0379807	-0.0360324	-0.0830355	-0.247498	0.185893	-0.165103	-0.0770061	0.0629725	-0.0837209	0.071291
46		0.169481	0.0994285	0.0655057	-0.0701123	-0.205117	-0.0968182	-0.240751	-0.296257	-0.379101	-0.0910604	-0.0277621	0.069871	0.0409613	-0.0278083	-0.00389147	-0.132726	-0.0149382	0.176816	0.0600661	0.177442
47		0.161745	0.105314	0.0800966	-0.0330668	-0.218812	-0.0379141	-0.285675	-0.279436	-0.45756	-0.141344	0.0812506	0.0389115	0.175811	-0.0137072	0.0862917	0.0561521	0.0273332	-0.14761	-0.105218	-0.0363444
48		0.179685	0.0710666	0.0643022	-0.210277	0.0720795	0.0706326	-0.219172	-0.0403201	0.268057	-0.13214	0.0429008	0.131172	-0.160984	0.0607135	0.223851	-0.0556957	-0.121038	0.0386198	0.0337912	-0.559442
49		0.161474	0.0836227	0.0373523	-0.197664	0.0149067	0.111037	-0.13122	-0.0306136	0.261413	-0.163392	-0.166996	0.102441	0.0448596	-0.0519351	-0.173308	0.198051	-0.282503	-0.135517	0.174559	0.290379
50		0.0771254	0.13037	0.0259326	-0.0974806	-0.0876333	0.189546	0.10505	0.0681769	0.0257487	0.155303	0.103912	-0.28512	0.277258	0.749852	-0.0151125	0.129145	0.00895826	0.132363	-0.0279701	0.125181
51		0.113855	0.100885	0.0499001	-0.182234	-0.00471282	0.0368739	-0.0550276	-0.010324	0.264473	-0.185205	-0.153098	0.120432	0.0887138	-0.00268977	0.0157449	0.375525	-0.0356702	-0.165155	0.143882	0.0531422
52		0.169983	0.102067	0.0625996	-0.0384269	-0.133172	-0.147284	0.0637772	0.0754807	-0.0835081	-0.0720853	-0.0343369	-0.0169285	-0.713196	0.15802	-0.476725	0.107095	0.134423	0.113824	-0.0951824	-0.000442726
53		0.135201	0.111136	0.0357043	0.079344	-0.376869	-0.203368	0.417123	0.0193536	0.155132	-0.0351176	0.0153922	0.0357992	0.0740309	-0.0883426	0.134488	-0.123251	-0.0152672	-0.0162937	-0.0630367	-0.0083073
54		0.130299	0.102463	0.0256151	0.0698023	-0.389641	-0.208533	0.394904	-0.0188007	0.170933	0.00685622	0.0604091	0.080554	0.0760779	-0.0708266	0.151328	-0.070666	0.0432004	0.00110161	0.0763023	-0.038164
55		-0.270734	0.166279	-0.225611	-0.0284405	0.023423	-0.0966997	-0.0415952	-0.0150682	0.0124175	-0.028241	0.0306812	0.0329342	-0.0694917	0.0393323	0.0144269	0.024764	0.0706153	-0.0146176	-0.0523274	0.0551679
56		0.0241156	-0.304808	-0.11608	-0.0625867	-0.0564584	0.0210775	0.0605296	0.0238155	-0.0190281	-0.150363	0.0358841	-0.110869	0.0147818	-0.130154	-0.0593554	0.0428994	0.0036393	-0.203896	-0.346677	0.136675
59		-0.0483525	-0.132981	-0.0187956	0.214482	0.044258	0.10731	-0.0690882	-0.401275	0.310483	-0.00357374	0.058736	0.272999	0.252723	-0.027836	-0.269592	0.0746158	0.497046	0.218742	-0.0650269	-0.0375723
60		-0.26112	0.160633	-0.239627	-0.0220575	0.0121296	-0.104997	-0.0383963	0.00220348	0.0489035	0.0248584	-0.00609388	0.0555607	-0.00770171	-0.019516	-0.0237606	0.0247076	0.0102648	0.0476171	-0.0604396	0.08048
61		0.0340487	-0.327036	-0.125927	-0.098842	-0.011178	-0.0341202	-0.0277974	0.0958181	-0.128094	-0.0696773	-0.0944674	-0.117257	-0.103277	0.114608	0.274392	-0.0400903	0.278229	0.0431304	0.266328	-0.068712
62		0.0344592	-0.268727	-0.122295	-0.103945	-0.0196793	-0.0164493	-0.00973807	0.14871	-0.0823803	-0.0499099	-0.100176	-0.118983	-0.0388886	0.0190528	0.269207	0.243947	0.224576	0.0504527	0.197579	-0.0633053
63		0.00931076	-0.203768	-0.0751851	-0.0354453	-0.040537	0.0105048	0.00303652	0.0413626	-0.0639585	0.330939	0.240063	0.259297	-0.0115589	0.0968472	-0.00522749	0.134092	-0.353272	-0.29167	-0.146426	0.0371058
64		-0.0131823	-0.196222	-0.0367787	-0.00630853	-0.0147767	-0.0443376	-0.0426441	-0.109507	-0.0432658	0.589486	-0.0134178	0.402036	-0.196114	0.0333832	0.155743	0.0821998	0.0148749	0.0631992	0.112529	0.0980181
65		-0.249155	0.146874	-0.214956	-0.0478789	0.0156155	-0.103129	-0.0996358	0.0384404	-0.0331462	-0.120254	0.0464601	-0.0109848	0.0973787	0.0665305	0.0384375	-0.0787462	-0.0663042	0.135871	0.0352862	0.0651764
66		0.144768	0.0729351	0.0537629	-0.0443663	0.505737	-0.140989	0.31683	-0.12343	-0.114705	-0.0294896	-0.00282243	0.0295189	0.0612769	0.0290155	0.0646231	0.0463501	0.0248151	0.0387824	-0.00911347	0.0310223

## Sheet: Table S5
Table S5. Results from four population test (D-statistic), using Budapest samples as an outgroup. Comparisons that
showed significant evidence for introgression are highlighted in yellow (Z-score < 3).
Population W	Population X	Population Y	Population Z	D-statistic	std-error	Z-score	BABA	ABBA	SNP's
Lisdoonvarna:
Cornwall	Lisdoonvarna	Vielha	Budapest	-0.093	0.040025	-2.323	178	215	3447
Malham	Lisdoonvarna	Vielha	Budapest	0.0135	0.034148	0.396	281	274	4693
Jessern	Lisdoonvarna	Vielha	Budapest	0.0337	0.037355	0.903	242	226	3848
Saltmill	Lisdoonvarna	Vielha	Budapest	0.0238	0.03782	0.629	242	231	3725
Aalborg	Lisdoonvarna	Vielha	Budapest	-0.0392	0.036364	-1.079	245	265	4106
Moortsele	Lisdoonvarna	Vielha	Budapest	0.0411	0.034438	1.194	291	268	4523
Malham	Lisdoonvarna	Jueu	Budapest	0.0068	0.032906	0.205	278	275	5074
Aalborg	Lisdoonvarna	Jueu	Budapest	-0.0019	0.036065	-0.054	260	261	4404
Cornwall	Lisdoonvarna	Jueu	Budapest	-0.0033	0.040413	-0.083	186	187	3684
Jessern	Lisdoonvarna	Jueu	Budapest	0.0372	0.032579	1.141	300	278	4989
Moortsele	Lisdoonvarna	Jueu	Budapest	0.1014	0.033847	2.996	303	247	4797
Saltmill	Lisdoonvarna	Jueu	Budapest	-0.0165	0.033195	-0.497	276	285	4918
Aalborg	Lisdoonvarna	Benasque	Budapest	-0.0684	0.047549	-1.438	133	152	2708
Malham	Lisdoonvarna	Benasque	Budapest	-0.0648	0.043363	-1.495	155	177	3228
Cornwall	Lisdoonvarna	Benasque	Budapest	-0.0501	0.049852	-1.005	114	126	2296
Jessern	Lisdoonvarna	Benasque	Budapest	-0.0045	0.043666	-0.103	165	166	2987
Moortsele	Lisdoonvarna	Benasque	Budapest	0.1159	0.044337	2.614	185	147	2973
Saltmill	Lisdoonvarna	Benasque	Budapest	-0.0405	0.045836	-0.883	151	164	2877
Cornwall	Lisdoonvarna	Segre	Budapest	-0.2106	0.036183	-5.821	174	267	4271
Jessern	Lisdoonvarna	Segre	Budapest	-0.1934	0.033591	-5.759	208	308	4737
Malham	Lisdoonvarna	Segre	Budapest	-0.1684	0.033785	-4.984	210	295	4865
Aalborg	Lisdoonvarna	Segre	Budapest	-0.1806	0.034574	-5.223	209	301	4570
Moortsele	Lisdoonvarna	Segre	Budapest	-0.1683	0.03467	-4.854	203	285	4754
Saltmill	Lisdoonvarna	Segre	Budapest	-0.1805	0.034722	-5.197	203	292	4606
Cornwall	Lisdoonvarna	Commitges	Budapest	-0.0213	0.039368	-0.542	195	204	3859
Jessern	Lisdoonvarna	Commitges	Budapest	0.0205	0.03835	0.534	224	216	4301
Malham	Lisdoonvarna	Commitges	Budapest	-0.0238	0.039248	-0.607	195	204	4348
Aalborg	Lisdoonvarna	Commitges	Budapest	-0.0372	0.040899	-0.911	184	198	3928
Moortsele	Lisdoonvarna	Commitges	Budapest	0.0718	0.039015	1.841	227	197	4274
Saltmill	Lisdoonvarna	Commitges	Budapest	0.0201	0.039291	0.513	215	207	4162
Dublin:
Cornwall	Dublin	Vielha	Budapest	-0.1528	0.045323	-3.372	122	166	2550
Jessern	Dublin	Vielha	Budapest	0.0017	0.046798	0.037	146	145	2858
Moortsele	Dublin	Vielha	Budapest	-0.0637	0.041635	-1.53	180	204	3272
Saltmill	Dublin	Vielha	Budapest	-0.0419	0.047256	-0.886	137	149	2671
Malham	Dublin	Vielha	Budapest	-0.1231	0.039836	-3.09	164	210	3630
Aalborg	Dublin	Vielha	Budapest	-0.1267	0.044849	-2.824	141	182	3079
Aalborg	Dublin	Jueu	Budapest	-0.0123	0.044258	-0.278	160	164	3314
Malham	Dublin	Jueu	Budapest	-0.0347	0.038683	-0.896	192	206	3931
Moortsele	Dublin	Jueu	Budapest	0.1336	0.040509	3.297	220	168	3517
Cornwall	Dublin	Jueu	Budapest	-0.0627	0.046032	-1.362	136	155	2745
Jessern	Dublin	Jueu	Budapest	-0.0137	0.038851	-0.352	199	205	3845
Saltmill	Dublin	Jueu	Budapest	-0.0477	0.039521	-1.206	180	198	3745
Malham	Dublin	Benasque	Budapest	-0.0287	0.050853	-0.565	114	121	2489
Moortsele	Dublin	Benasque	Budapest	0.0928	0.053489	1.735	127	105	2187
Cornwall	Dublin	Benasque	Budapest	-0.0401	0.057538	-0.698	96	104	1712
Aalborg	Dublin	Benasque	Budapest	-0.0676	0.056808	-1.19	96	110	1999
Jessern	Dublin	Benasque	Budapest	-0.0219	0.053695	-0.408	112	117	2253
Saltmill	Dublin	Benasque	Budapest	-0.0373	0.055269	-0.675	106	115	2108
Cornwall	Dublin	Segre	Budapest	-0.0538	0.044252	-1.215	147	164	3222
Jessern	Dublin	Segre	Budapest	-0.0027	0.042291	-0.064	178	179	3595
Malham	Dublin	Segre	Budapest	-0.0384	0.043735	-0.878	156	169	3387
Aalborg	Dublin	Segre	Budapest	0.0565	0.04353	1.299	182	163	3489
Moortsele	Dublin	Segre	Budapest	0.0293	0.042303	0.692	185	174	3536
Saltmill	Dublin	Segre	Budapest	-0.0452	0.043834	-1.031	156	170	3458
Cornwall	Dublin	Commitges	Budapest	-0.0783	0.046573	-1.681	130	152	2900
Jessern	Dublin	Commitges	Budapest	0.0409	0.047977	0.852	137	126	3238
Malham	Dublin	Commitges	Budapest	-0.0483	0.052708	-0.917	111	122	2973
Aalborg	Dublin	Commitges	Budapest	0.0235	0.050334	0.468	130	124	2946
Moortsele	Dublin	Commitges	Budapest	0.0494	0.047096	1.049	162	146	3171
Saltmill	Dublin	Commitges	Budapest	-0.0101	0.049271	-0.204	136	139	3082
La Roche:
Cornwall	Roche	Vielha	Budapest	-0.115	0.037799	-3.043	177	223	3854
Jessern	Roche	Vielha	Budapest	0.0254	0.037427	0.678	217	206	4295
Aalborg	Roche	Vielha	Budapest	-0.065	0.035665	-1.822	237	270	4704
Moortsele	Roche	Vielha	Budapest	0.0553	0.033658	1.643	298	267	5050
Saltmill	Roche	Vielha	Budapest	0.0192	0.037572	0.511	219	210	4176
Malham	Roche	Vielha	Budapest	0.0801	0.033425	2.395	295	251	5287
Aalborg	Roche	Jueu	Budapest	0.0052	0.034089	0.152	270	267	5024
Malham	Roche	Jueu	Budapest	0.0591	0.031456	1.88	316	281	5661
Moortsele	Roche	Jueu	Budapest	0.0891	0.032272	2.759	321	269	5328
Cornwall	Roche	Jueu	Budapest	-0.083	0.036675	-2.263	196	232	4096
Jessern	Roche	Jueu	Budapest	0.0424	0.03171	1.338	298	274	5554
Saltmill	Roche	Jueu	Budapest	0.0486	0.032067	1.515	310	282	5501
Malham	Roche	Benasque	Budapest	-0.0284	0.042175	-0.673	163	172	3500
Aalborg	Roche	Benasque	Budapest	-0.1513	0.045003	-3.363	129	175	3000
Moortsele	Roche	Benasque	Budapest	0.089	0.042916	2.073	191	160	3263
Cornwall	Roche	Benasque	Budapest	-0.1118	0.045913	-2.435	116	144	2558
Jessern	Roche	Benasque	Budapest	-0.0808	0.041665	-1.94	159	187	3279
Saltmill	Roche	Benasque	Budapest	-0.0527	0.042455	-1.241	169	188	3183
Cornwall	Roche	Segre	Budapest	0.0137	0.03683	0.373	240	234	4797
Jessern	Roche	Segre	Budapest	-0.0071	0.034944	-0.203	245	248	5331
Malham	Roche	Segre	Budapest	0	0.036549	0	232	232	4924
Aalborg	Roche	Segre	Budapest	-0.0031	0.036265	-0.086	244	245	5129
Moortsele	Roche	Segre	Budapest	0.0096	0.034783	0.277	261	256	5327
Saltmill	Roche	Segre	Budapest	0.0476	0.035067	1.359	272	247	5257
Cornwall	Roche	Commitges	Budapest	-0.0366	0.038255	-0.957	204	219	4243
Jessern	Roche	Commitges	Budapest	0.0068	0.0373	0.182	222	220	4688
Malham	Roche	Commitges	Budapest	-0.0699	0.040921	-1.709	173	199	4284
Aalborg	Roche	Commitges	Budapest	0.0118	0.039412	0.3	204	199	4470
Moortsele	Roche	Commitges	Budapest	0.0268	0.036986	0.724	234	222	4660
Saltmill	Roche	Commitges	Budapest	0.0172	0.038188	0.451	222	214	4561
Mull:
Cornwall	Mull	Vielha	Budapest	-0.023	0.038588	-0.597	218	228	4038
Saltmill	Mull	Vielha	Budapest	-0.0252	0.037291	-0.677	232	244	4439
Malham	Mull	Vielha	Budapest	-0.025	0.040644	-0.616	199	210	4223
Moortsele	Mull	Vielha	Budapest	0.017	0.038681	0.441	216	209	4509
Jessern	Mull	Vielha	Budapest	-0.0391	0.036861	-1.061	221	239	4622
Aalborg	Mull	Vielha	Budapest	0.0143	0.040448	0.355	203	197	4386
Cornwall	Mull	Jueu	Budapest	-0.0039	0.036868	-0.106	226	228	4338
Saltmill	Mull	Jueu	Budapest	-0.0545	0.035693	-1.526	228	254	4814
Malham	Mull	Jueu	Budapest	-0.0272	0.038315	-0.709	202	213	4516
Moortsele	Mull	Jueu	Budapest	0.0397	0.036386	1.092	232	214	4783
Jessern	Mull	Jueu	Budapest	-0.0109	0.035089	-0.309	239	244	4924
Aalborg	Mull	Jueu	Budapest	0.0309	0.037685	0.819	229	215	4713
Cornwall	Mull	Benasque	Budapest	0.0423	0.048593	0.871	144	132	2612
Saltmill	Mull	Benasque	Budapest	-0.1137	0.048637	-2.337	118	148	2822
Malham	Mull	Benasque	Budapest	-0.0441	0.048281	-0.913	128	139	3048
Moortsele	Mull	Benasque	Budapest	0.0808	0.047956	1.685	151	128	2880
Jessern	Mull	Benasque	Budapest	-0.0535	0.046052	-1.161	137	153	2932
Aalborg	Mull	Benasque	Budapest	-0.0577	0.04923	-1.173	123	138	2883
Cornwall	Mull	Segre	Budapest	0.0174	0.039336	0.443	204	197	4224
Saltmill	Mull	Segre	Budapest	-0.0793	0.038088	-2.083	193	226	4672
Malham	Mull	Segre	Budapest	0.0157	0.039802	0.393	204	197	4436
Moortsele	Mull	Segre	Budapest	-0.0026	0.039023	-0.066	192	194	4713
Jessern	Mull	Segre	Budapest	-0.0422	0.037539	-1.125	204	222	4777
Aalborg	Mull	Segre	Budapest	-0.0185	0.038599	-0.48	206	214	4602
Cornwall	Mull	Commitges	Budapest	0.0573	0.041074	1.396	196	175	3777
Saltmill	Mull	Commitges	Budapest	0.0135	0.041887	0.323	178	173	4104
Malham	Mull	Commitges	Budapest	0.046	0.040784	1.127	191	174	4326
Moortsele	Mull	Commitges	Budapest	0.0639	0.041493	1.541	191	168	4175
Jessern	Mull	Commitges	Budapest	0.0188	0.041595	0.451	177	170	4239
Aalborg	Mull	Commitges	Budapest	0.0386	0.043598	0.885	168	156	4035
